# Supplementary material for: Enhanced acid-stress tolerance in Lactococcus lactis NZ9000 by overexpression of ABC transporters
Source: Microb Cell Fact. 2019 Aug 13;18:136. doi: 10.1186/s12934-019-1188-8 (PMC6693162; doi:10.1186/s12934-019-1188-8)
Supplement: Supplementary file 2 — Additional file 2. Details of all differentially expressed genes. [file 12934_2019_1188_MOESM2_ESM.xlsx]

## Sheet: Description
Comparison group_1	L. lactis (RbsA) -VS-L. lactis (Vector) (0 h)
Comparison group_2	L. lactis (RbsA) -VS-L. lactis (Vector) (2.5 h)
Comparison group_3	L. lactis (RbsB) -VS-L. lactis (Vector) (0 h)
Comparison group_4	L. lactis (RbsB) -VS-L. lactis (Vector) (2.5 h)
Comparison group_5	L. lactis (MsmK) -VS-L. lactis (Vector) (0 h)
Comparison group_6	L. lactis (MsmK) -VS-L. lactis (Vector) (2.5 h)
Comparison group_7	L. lactis (DppA) -VS-L. lactis (Vector) (0 h)
Comparison group_8	L. lactis (DppA) -VS-L. lactis (Vector) (2.5 h)
The significance of differences in gene expression was screened according to p <0.05 and fold changes ³ 2.

## Sheet: rbsA_0h-VS-vector_0h
Gene	vector_0h	rbsA_0h	foldChange	log2FoldChange	pval	padj	Regulate	Significant	Protein product	Protein name	GeneName	Uniprot_Entry	GO	KO	KEGG_pathway
LLNZ_RS04075	4503.35	9.33138e+06	2072.1	11.0169	1.31346e-08	3.28891e-05	Up	yes	WP_014734979.1	sugar ABC transporter ATP-binding protein	rbsA			K10441	map02010:ABC transporters
LLNZ_RS08945	0.581227	683.788	1176.46	10.2002	1.10808e-06	0.000924877	Up	yes	WP_011835568.1	3-oxoacyl-ACP synthase III	fabH	A2RM32	cytoplasm [GO:0005737]; 3-oxoacyl-[acyl-carrier-protein] synthase activity [GO:0004315]; beta-ketoacyl-acyl-carrier-protein synthase III activity [GO:0033818]; fatty acid biosynthetic process [GO:0006633]	K00648	map00061:Fatty acid biosynthesis
LLNZ_RS07535	0.581227	527.552	907.652	9.82599	2.3106e-06	0.00144643	Up	yes	WP_011835339.1	ABC transporter permease		A2RLA5	integral component of membrane [GO:0016021]
LLNZ_RS09860	13.3682	7275.14	544.211	9.08802	6.58226e-07	0.000824099	Up	yes	WP_011835710.1	cysteine desulfurase		A2RMK8	cysteine desulfurase activity [GO:0031071]; lyase activity [GO:0016829]; pyridoxal phosphate binding [GO:0030170]; cysteine metabolic process [GO:0006534]	K11717	map00450:Selenocompound metabolism
LLNZ_RS05225	0.581227	215.079	370.043	8.53155	2.55097e-05	0.010646	Up	yes	WP_011834953.1	vacuolar iron transporter family protein		A2RK10	integral component of membrane [GO:0016021]
LLNZ_RS01500	7.55595	860.315	113.859	6.83111	6.15968e-05	0.0220341	Up	yes	WP_011834359.1	energy-coupling factor transporter ATPase	ecfA2	A2RI02	plasma membrane [GO:0005886]; ATP binding [GO:0005524]; ATPase activity [GO:0016887]; transporter activity [GO:0005215]; cobalt ion transport [GO:0006824]; transmembrane transport [GO:0055085]
LLNZ_RS09230	25.574	465.666	18.2086	4.18655	0.00571743	0.842144	Up	yes	WP_011675684.1	cold-shock protein	cspA	A2RM91	cytoplasm [GO:0005737]; DNA binding [GO:0003677]; regulation of transcription, DNA-templated [GO:0006355]
LLNZ_RS03260	7.55595	134.931	17.8576	4.15847	0.00842815	1	Up	yes	WP_011834633.1	abortive infection protein	abiP	A2RIX6	integral component of membrane [GO:0016021]
LLNZ_RS09550	205.754	2849.79	13.8505	3.79186	0.00995602	1	Up	yes	WP_011835662.1	alpha/beta hydrolase		A2RMF1	integral component of membrane [GO:0016021]
LLNZ_RS06360	493.462	6632.95	13.4417	3.74864	0.0103791	1	Up	yes	WP_011835124.1	cold-shock protein	cspD2	A2RKL8	cytoplasm [GO:0005737]; DNA binding [GO:0003677]; regulation of transcription, DNA-templated [GO:0006355]	K03704
LLNZ_RS09225	90.6714	1028.73	11.3456	3.50407	0.0161714	1	Up	yes	WP_011675685.1	cold-shock protein	cspB	A2RM90	cytoplasm [GO:0005737]; DNA binding [GO:0003677]; regulation of transcription, DNA-templated [GO:0006355]	K03704
LLNZ_RS06350	5.23104	58.8423	11.2487	3.49168	0.0307627	1	Up	yes	WP_011835139.1	hypothetical protein		A2RKN3
LLNZ_RS06265	381.866	3605.61	9.44208	3.23911	0.0240895	1	Up	yes	WP_011835124.1	cold-shock protein	cspD2	A2RKL8	cytoplasm [GO:0005737]; DNA binding [GO:0003677]; regulation of transcription, DNA-templated [GO:0006355]	K03704
LLNZ_RS03070	177.274	1384.82	7.81175	2.96565	0.0371932	1	Up	yes	WP_011675765.1	YitT family protein		A2RIU3	integral component of membrane [GO:0016021]
LLNZ_RS04930	32.5487	237.398	7.29363	2.86664	0.0472518	1	Up	yes	WP_011834907.1	MarR family transcriptional regulator	rmaI	A2RJV3	DNA binding [GO:0003677]; DNA binding transcription factor activity [GO:0003700]; transcription, DNA-templated [GO:0006351]
LLNZ_RS05515	33.1299	240.442	7.25754	2.85948	0.0486681	1	Up	yes		hypothetical protein
LLNZ_RS02240	16473.1	2340.5	0.14208	-2.81522	0.0459319	1	Down	yes	WP_011675489.1	PTS lactose/cellobiose transporter subunit IIA	ptcA	A2RIE7	D-glucosamine PTS permease activity [GO:0103111]; protein-N(PI)-phosphohistidine-sugar phosphotransferase activity [GO:0008982]; phosphoenolpyruvate-dependent sugar phosphotransferase system [GO:0009401]	K02759	map02060:Phosphotransferase system (PTS);map00500:Starch and sucrose metabolism
LLNZ_RS12985	5124.68	589.437	0.115019	-3.12005	0.0290089	1	Down	yes	WP_014735011.1	cell wall anchor
LLNZ_RS06195	1911.66	218.122	0.114101	-3.13161	0.0284654	1	Down	yes	WP_011835114.1	5-methyltetrahydropteroyltriglutamate--homocysteine methyltransferase	metE	A2RKK4	5-methyltetrahydropteroyltriglutamate-homocysteine S-methyltransferase activity [GO:0003871]; zinc ion binding [GO:0008270]; methionine biosynthetic process [GO:0009086]	K00549	map00450:Selenocompound metabolism;map00270:Cysteine and methionine metabolism
LLNZ_RS03825	73321.8	7878.78	0.107455	-3.2182	0.024261	1	Down	yes	WP_011834724.1	sugar ABC transporter permease	malG	A2RJ89	integral component of membrane [GO:0016021]; plasma membrane [GO:0005886]; transmembrane transport [GO:0055085]	K15772	map02010:ABC transporters
LLNZ_RS06200	624.819	65.944	0.105541	-3.24413	0.0251761	1	Down	yes	WP_011835115.1	methylenetetrahydrofolate reductase	metF	A2RKK5	cytosol [GO:0005829]; methylenetetrahydrofolate reductase (NAD(P)H) activity [GO:0004489]; methionine biosynthetic process [GO:0009086]; tetrahydrofolate interconversion [GO:0035999]	K00297	map00720:Carbon fixation pathways in prokaryotes;map00670:One carbon pool by folate
LLNZ_RS07940	17208.4	1671.93	0.097158	-3.36352	0.0192234	1	Down	yes	WP_011835410.1	HrcA family transcriptional regulator	hrcA	P42370	DNA binding [GO:0003677]; regulation of transcription, DNA-templated [GO:0006355]; transcription, DNA-templated [GO:0006351]	K03705
LLNZ_RS11190	12673.7	1003.36	0.0791692	-3.65892	0.011877	1	Down	yes	WP_011835925.1	galactose-1-phosphate uridylyltransferase	galT	Q9S6S3	cytoplasm [GO:0005737]; UDP-glucose:hexose-1-phosphate uridylyltransferase activity [GO:0008108]; galactose metabolic process [GO:0006012]	K00965	map00052:Galactose metabolism;map00520:Amino sugar and nucleotide sugar metabolism;map04917:Prolactin signaling pathway
LLNZ_RS11195	16273.8	944.52	0.0580394	-4.10682	0.00551707	0.842144	Down	yes	WP_011835926.1	galactokinase	galK	Q9S6S2	cytoplasm [GO:0005737]; ATP binding [GO:0005524]; galactokinase activity [GO:0004335]; galactose binding [GO:0005534]; metal ion binding [GO:0046872]; galactose metabolic process [GO:0006012]	K00849	map00052:Galactose metabolism;map00520:Amino sugar and nucleotide sugar metabolism
LLNZ_RS04445	77.3032	4.05809	0.0524957	-4.25166	0.0179921	1	Down	yes	WP_011834828.1	PTS lactose transporter subunit IIB		A2RJK8	protein-N(PI)-phosphohistidine-sugar phosphotransferase activity [GO:0008982]; phosphoenolpyruvate-dependent sugar phosphotransferase system [GO:0009401]	K02822	map02060:Phosphotransferase system (PTS);map00053:Ascorbate and aldarate metabolism
LLNZ_RS11200	12592.3	637.12	0.0505961	-4.30483	0.00392319	0.71369	Down	yes	WP_011835927.1	galactose mutarotase	galM	A2RNB5	aldose 1-epimerase activity [GO:0004034]; carbohydrate binding [GO:0030246]; hexose metabolic process [GO:0019318]	K01785	map00010:Glycolysis / Gluconeogenesis;map00052:Galactose metabolism
LLNZ_RS11205	11926.8	459.579	0.0385333	-4.69775	0.00196589	0.447508	Down	yes	WP_011835928.1	MFS transporter	galP	A2RNB6	integral component of membrane [GO:0016021]; transporter activity [GO:0005215]; sodium ion transport [GO:0006814]	K16209
LLNZ_RS04360	161.581	5.07261	0.0313936	-4.99339	0.00399028	0.71369	Down	yes	WP_011834815.1	holin	ps355	A2RJJ3	integral component of membrane [GO:0016021]
LLNZ_RS11710	1174.66	18.2614	0.0155461	-6.0073	0.000241157	0.0754821	Down	yes	WP_011836006.1	DUF1048 domain-containing protein		A2RNL1
LLNZ_RS06165	5661.15	17.2469	0.00304653	-8.35862	3.34986e-06	0.00167761	Down	yes	WP_011835110.1	D-alanine--poly(phosphoribitol) ligase subunit 1	dltA	A2RKJ8	cytoplasm [GO:0005737]; ATP binding [GO:0005524]; D-alanine [D-alanyl carrier protein] ligase activity [GO:0047473]; lipoteichoic acid biosynthetic process [GO:0070395]	K03367	map02020:Two-component system;map05150:Staphylococcus aureus infection;map00473:D-Alanine metabolism

## Sheet: rbsA_2.5h-VS-vector_2.5h
Gene	vector_2.5h	rbsA_2.5h	foldChange	log2FoldChange	pval	padj	Regulate	Significant	Protein product	Protein name	GeneName	Uniprot_Entry	GO	KO	KEGG_pathway
LLNZ_RS09385	1.28687	2952.95	2294.68	11.1641	1.37213e-07	0.000171859	Up	yes	WP_011835640.1	Asp23/Gls24 family envelope stress response protein		A2RMC1
LLNZ_RS04075	5861.7	9.56886e+06	1632.44	10.6728	2.01325e-08	5.0432e-05	Up	yes	WP_014734979.1	sugar ABC transporter ATP-binding protein	rbsA			K10441	map02010:ABC transporters
LLNZ_RS08945	1.28687	653.523	507.839	8.98823	8.74082e-06	0.00494525	Up	yes	WP_011835568.1	3-oxoacyl-ACP synthase III	fabH	A2RM32	cytoplasm [GO:0005737]; 3-oxoacyl-[acyl-carrier-protein] synthase activity [GO:0004315]; beta-ketoacyl-acyl-carrier-protein synthase III activity [GO:0033818]; fatty acid biosynthetic process [GO:0006633]	K00648	map00061:Fatty acid biosynthesis
LLNZ_RS12245	3.86061	933.388	241.772	7.9175	1.51854e-05	0.00633988	Up	yes	WP_011836078.1	phosphopantetheine adenylyltransferase	coaD	A2RNW2	cytoplasm [GO:0005737]; ATP binding [GO:0005524]; pantetheine-phosphate adenylyltransferase activity [GO:0004595]; coenzyme A biosynthetic process [GO:0015937]	K00954	map00770:Pantothenate and CoA biosynthesis
LLNZ_RS05780	18.0162	3533.86	196.149	7.61581	9.87075e-06	0.00494525	Up	yes	WP_011835042.1	metal ABC transporter permease	mtsC	A2RKC1	ATP-binding cassette (ABC) transporter complex [GO:0043190]; integral component of plasma membrane [GO:0005887]; ATPase activity, coupled to transmembrane movement of substances [GO:0042626]	K11705	map02010:ABC transporters
LLNZ_RS10005	2.57374	121.023	47.0221	5.55527	0.00204419	0.426725	Up	yes	WP_011835731.1	NAD(P)-dependent oxidoreductase				K01784	map00052:Galactose metabolism;map00520:Amino sugar and nucleotide sugar metabolism
LLNZ_RS10995	11.5818	470.476	40.6219	5.34418	0.000879473	0.244787	Up	yes	WP_011835885.1	hypothetical protein		A2RN71	integral component of membrane [GO:0016021]
LLNZ_RS10455	1.28687	46.8963	36.4421	5.18754	0.0191495	1	Up	yes	WP_010905934.1	Clp protease ClpP
LLNZ_RS09550	198.178	3018	15.2287	3.92873	0.00673201	1	Up	yes	WP_011835662.1	alpha/beta hydrolase		A2RMF1	integral component of membrane [GO:0016021]
LLNZ_RS06360	289.546	4052.75	13.9969	3.80704	0.0080238	1	Up	yes	WP_011835124.1	cold-shock protein	cspD2	A2RKL8	cytoplasm [GO:0005737]; DNA binding [GO:0003677]; regulation of transcription, DNA-templated [GO:0006355]	K03704
LLNZ_RS09230	41.1799	426.605	10.3596	3.37289	0.0194666	1	Up	yes	WP_011675684.1	cold-shock protein	cspA	A2RM91	cytoplasm [GO:0005737]; DNA binding [GO:0003677]; regulation of transcription, DNA-templated [GO:0006355]
LLNZ_RS03070	137.695	1402.35	10.1845	3.3483	0.0178266	1	Up	yes	WP_011675765.1	YitT family protein		A2RIU3	integral component of membrane [GO:0016021]
LLNZ_RS09225	105.523	821.442	7.78445	2.9606	0.0341551	1	Up	yes	WP_011675685.1	cold-shock protein	cspB	A2RM90	cytoplasm [GO:0005737]; DNA binding [GO:0003677]; regulation of transcription, DNA-templated [GO:0006355]	K03704
LLNZ_RS06355	27.0243	204.226	7.55712	2.91784	0.0430457	1	Up	yes	WP_003132324.1	cold shock domain-containing protein	cspC	A2RKN4	cytoplasm [GO:0005737]; DNA binding [GO:0003677]; regulation of transcription, DNA-templated [GO:0006355]
LLNZ_RS03350	104.237	720.085	6.90818	2.78831	0.0444489	1	Up	yes	WP_003129597.1	transcriptional regulator Spx	spxA	P60376	cytoplasm [GO:0005737]; regulation of transcription, DNA-templated [GO:0006355]; transcription, DNA-templated [GO:0006351]	K16509
LLNZ_RS04965	1155.61	7830.17	6.77579	2.76039	0.0443958	1	Up	yes	WP_011676479.1	phosphoribosylaminoimidazolesuccinocarboxamide synthase				K01923	map00230:Purine metabolism
LLNZ_RS08250	3168.28	20729.7	6.54289	2.70993	0.0476509	1	Up	yes	WP_011835460.1	ABC-F type ribosomal protection protein		A2RLP3	ATP binding [GO:0005524]; ATPase activity [GO:0016887]
LLNZ_RS00410	26217.4	4063.34	0.154986	-2.68979	0.0491272	1	Down	yes	WP_011834178.1	lipoate--protein ligase A	lplL	A2RHE5	ATP binding [GO:0005524]; ligase activity [GO:0016874]; protein lipoylation [GO:0009249]	K03800	map00785:Lipoic acid metabolism
LLNZ_RS02240	12279.3	1886.44	0.153628	-2.70249	0.0484321	1	Down	yes	WP_011675489.1	PTS lactose/cellobiose transporter subunit IIA	ptcA	A2RIE7	D-glucosamine PTS permease activity [GO:0103111]; protein-N(PI)-phosphohistidine-sugar phosphotransferase activity [GO:0008982]; phosphoenolpyruvate-dependent sugar phosphotransferase system [GO:0009401]	K02759	map02060:Phosphotransferase system (PTS);map00500:Starch and sucrose metabolism
LLNZ_RS12985	4300.72	656.548	0.15266	-2.71161	0.0484748	1	Down	yes	WP_014735011.1	cell wall anchor
LLNZ_RS06195	1635.61	240.533	0.14706	-2.76553	0.0448318	1	Down	yes	WP_011835114.1	5-methyltetrahydropteroyltriglutamate--homocysteine methyltransferase	metE	A2RKK4	5-methyltetrahydropteroyltriglutamate-homocysteine S-methyltransferase activity [GO:0003871]; zinc ion binding [GO:0008270]; methionine biosynthetic process [GO:0009086]	K00549	map00450:Selenocompound metabolism;map00270:Cysteine and methionine metabolism
LLNZ_RS05785	23668.1	3443.1	0.145474	-2.78117	0.0427111	1	Down	yes	WP_011835043.1	metal ABC transporter substrate-binding protein	mtsA	A2RKC2	metal ion binding [GO:0046872]; cell adhesion [GO:0007155]; metal ion transport [GO:0030001]	K11704	map02010:ABC transporters
LLNZ_RS04895	2137.49	293.48	0.137301	-2.86458	0.0389797	1	Down	yes	WP_011834899.1	ribose 5-phosphate isomerase B	rpiB	A2RJU5	ribose-5-phosphate isomerase activity [GO:0004751]; carbohydrate metabolic process [GO:0005975]; pentose-phosphate shunt [GO:0006098]	K01808	map00030:Pentose phosphate pathway;map00051:Fructose and mannose metabolism;map00710:Carbon fixation in photosynthetic organisms
LLNZ_RS03825	62858.5	7202.37	0.114581	-3.12557	0.0246318	1	Down	yes	WP_011834724.1	sugar ABC transporter permease	malG	A2RJ89	integral component of membrane [GO:0016021]; plasma membrane [GO:0005886]; transmembrane transport [GO:0055085]	K15772	map02010:ABC transporters
LLNZ_RS07940	16819.4	1549.09	0.0921014	-3.44063	0.014709	1	Down	yes	WP_011835410.1	HrcA family transcriptional regulator	hrcA	P42370	DNA binding [GO:0003677]; regulation of transcription, DNA-templated [GO:0006355]; transcription, DNA-templated [GO:0006351]	K03705
LLNZ_RS11190	14268.8	1131.56	0.0793031	-3.65648	0.0103027	1	Down	yes	WP_011835925.1	galactose-1-phosphate uridylyltransferase	galT	Q9S6S3	cytoplasm [GO:0005737]; UDP-glucose:hexose-1-phosphate uridylyltransferase activity [GO:0008108]; galactose metabolic process [GO:0006012]	K00965	map00052:Galactose metabolism;map00520:Amino sugar and nucleotide sugar metabolism;map04917:Prolactin signaling pathway
LLNZ_RS11195	17390.8	1069.54	0.0615003	-4.02326	0.00546574	0.912779	Down	yes	WP_011835926.1	galactokinase	galK	Q9S6S2	cytoplasm [GO:0005737]; ATP binding [GO:0005524]; galactokinase activity [GO:0004335]; galactose binding [GO:0005534]; metal ion binding [GO:0046872]; galactose metabolic process [GO:0006012]	K00849	map00052:Galactose metabolism;map00520:Amino sugar and nucleotide sugar metabolism
LLNZ_RS11200	15441.2	779.084	0.050455	-4.30886	0.00332275	0.640269	Down	yes	WP_011835927.1	galactose mutarotase	galM	A2RNB5	aldose 1-epimerase activity [GO:0004034]; carbohydrate binding [GO:0030246]; hexose metabolic process [GO:0019318]	K01785	map00010:Glycolysis / Gluconeogenesis;map00052:Galactose metabolism
LLNZ_RS04430	90.081	4.53835	0.0503808	-4.31098	0.0135803	1	Down	yes		2-dehydro-3-deoxygluconokinase
LLNZ_RS11205	12419.6	506.783	0.0408051	-4.61511	0.0019389	0.426725	Down	yes	WP_011835928.1	MFS transporter	galP	A2RNB6	integral component of membrane [GO:0016021]; transporter activity [GO:0005215]; sodium ion transport [GO:0006814]	K16209
LLNZ_RS06700	87.5072	1.51278	0.0172875	-5.85412	0.00360769	0.645518	Down	yes	WP_011835196.1	MFS transporter		A2RKU7	integral component of membrane [GO:0016021]; transmembrane transport [GO:0055085]
LLNZ_RS00930	177.588	3.02557	0.017037	-5.87519	0.00164077	0.411014	Down	yes	WP_011834264.1	Asp-tRNA(Asn)/Glu-tRNA(Gln) amidotransferase GatCAB subunit C	gatC	A2RHP4	ATP binding [GO:0005524]; ligase activity [GO:0016874]; regulation of translational fidelity [GO:0006450]; translation [GO:0006412]	K02435	map00970:Aminoacyl-tRNA biosynthesis
LLNZ_RS07900	9980.97	19.6662	0.00197037	-8.98732	7.4829e-07	0.000624822	Down	yes	WP_011835402.1	PTS fructose transporter subunit IIC	fruA	A2RLH5	integral component of membrane [GO:0016021]; plasma membrane [GO:0005886]; carbohydrate:proton symporter activity [GO:0005351]; D-glucosamine PTS permease activity [GO:0103111]; protein-N(PI)-phosphohistidine-fructose phosphotransferase system transporter activity [GO:0022877]; phosphoenolpyruvate-dependent sugar phosphotransferase system [GO:0009401]	K02768	map02060:Phosphotransferase system (PTS);map00051:Fructose and mannose metabolism

## Sheet: rbsB_0h-VS-vector_0h
Gene	vector_0h	rbsB_0h	foldChange	log2FoldChange	pval	padj	Regulate	Significant	Protein product	Protein name	GeneName	Uniprot_Entry	GO	KO	KEGG_pathway
LLNZ_RS08945	0.581227	2249.55	3870.35	11.9182	3.37443e-08	2.97624e-05	Up	yes	WP_011835568.1	3-oxoacyl-ACP synthase III	fabH	A2RM32	cytoplasm [GO:0005737]; 3-oxoacyl-[acyl-carrier-protein] synthase activity [GO:0004315]; beta-ketoacyl-acyl-carrier-protein synthase III activity [GO:0033818]; fatty acid biosynthetic process [GO:0006633]	K00648	map00061:Fatty acid biosynthesis
LLNZ_RS04085	1259.52	3.33991e+06	2651.73	11.3727	5.3302e-09	1.33575e-05	Up	yes	WP_011834767.1	D-ribose ABC transporter substrate-binding protein	rbsB	A2RJD8		K10439	map02030:Bacterial chemotaxis;map02010:ABC transporters
LLNZ_RS07535	0.581227	969.136	1667.4	10.7034	3.50745e-07	0.000175793	Up	yes	WP_011835339.1	ABC transporter permease		A2RLA5	integral component of membrane [GO:0016021]
LLNZ_RS05225	0.581227	814.554	1401.44	10.4527	5.31694e-07	0.000211177	Up	yes	WP_011834953.1	vacuolar iron transporter family protein		A2RK10	integral component of membrane [GO:0016021]
LLNZ_RS09860	13.3682	4940.97	369.606	8.52984	1.52975e-06	0.000479194	Up	yes	WP_011835710.1	cysteine desulfurase		A2RMK8	cysteine desulfurase activity [GO:0031071]; lyase activity [GO:0016829]; pyridoxal phosphate binding [GO:0030170]; cysteine metabolic process [GO:0006534]	K11717	map00450:Selenocompound metabolism
LLNZ_RS05780	7.55595	1852.16	245.126	7.93738	5.54588e-06	0.0013898	Up	yes	WP_011835042.1	metal ABC transporter permease	mtsC	A2RKC1	ATP-binding cassette (ABC) transporter complex [GO:0043190]; integral component of plasma membrane [GO:0005887]; ATPase activity, coupled to transmembrane movement of substances [GO:0042626]	K11705	map02010:ABC transporters
LLNZ_RS12865	0.581227	74.1146	127.514	6.99451	0.000549674	0.0610836	Up	yes	WP_011836171.1	hypothetical protein		A2RP70	integral component of membrane [GO:0016021]
LLNZ_RS08425	4.06859	419.982	103.226	6.68966	0.000142775	0.02532	Up	yes	WP_011835485.1	hypothetical protein		A2RLT0	integral component of membrane [GO:0016021]
LLNZ_RS03370	0.581227	45.8804	78.9372	6.30263	0.00167454	0.13322	Up	yes	WP_075070607.1	hypothetical protein
LLNZ_RS08025	69.7472	4520.99	64.8196	6.01836	0.000151556	0.02532	Up	yes	WP_014735074.1	peptidoglycan endopeptidase
LLNZ_RS03360	1050.86	48166	45.8349	5.51837	0.000362729	0.0454499	Up	yes	WP_011834651.1	magnesium-transporting ATPase	pacL	A2RIZ7	integral component of membrane [GO:0016021]; hydrolase activity [GO:0016787]; nucleotide binding [GO:0000166]	K01537
LLNZ_RS03070	177.274	6848.89	38.6344	5.27182	0.000584998	0.0610836	Up	yes	WP_011675765.1	YitT family protein		A2RIU3	integral component of membrane [GO:0016021]
LLNZ_RS07365	2.32491	73.4087	31.5749	4.98071	0.00744692	0.345592	Up	yes	WP_011835311.1	ABC transporter permease		A2RL72	integral component of membrane [GO:0016021]; plasma membrane [GO:0005886]; transmembrane transport [GO:0055085]	K02033	map02024:Quorum sensing
LLNZ_RS06350	5.23104	127.054	24.2884	4.60219	0.0045254	0.257742	Up	yes	WP_011835139.1	MULTISPECIES: hypothetical protein		A2RKN3
LLNZ_RS09230	25.574	590.799	23.1016	4.52992	0.00262181	0.182507	Up	yes	WP_011675684.1	cold-shock protein	cspA	A2RM91	cytoplasm [GO:0005737]; DNA binding [GO:0003677]; regulation of transcription, DNA-templated [GO:0006355]
LLNZ_RS03365	2.32491	50.8214	21.8595	4.45019	0.00764162	0.34818	Up	yes	WP_011834652.1	hypothetical protein		A2RIZ8	integral component of membrane [GO:0016021]; transferase activity, transferring acyl groups other than amino-acyl groups [GO:0016747]
LLNZ_RS06360	493.462	10501	21.2802	4.41144	0.00275571	0.186643	Up	yes	WP_011835124.1	cold-shock protein	cspD2	A2RKL8	cytoplasm [GO:0005737]; DNA binding [GO:0003677]; regulation of transcription, DNA-templated [GO:0006355]	K03704
LLNZ_RS03940	4780.59	99711.6	20.8576	4.3825	0.00287328	0.189485	Up	yes	WP_011834746.1	transglycosylase		A2RJB2
LLNZ_RS00490	8.71841	177.169	20.3213	4.34492	0.00554905	0.306531	Up	yes	WP_011834193.1	hypothetical protein		A2RHG1	integral component of membrane [GO:0016021]
LLNZ_RS06355	42.4296	806.084	18.9982	4.24779	0.00421001	0.257167	Up	yes	WP_003132324.1	cold shock domain-containing protein	cspC	A2RKN4	cytoplasm [GO:0005737]; DNA binding [GO:0003677]; regulation of transcription, DNA-templated [GO:0006355]
LLNZ_RS03785	21.5054	379.749	17.6583	4.14227	0.00562668	0.306531	Up	yes	WP_011676698.1	ferredoxin	fer	A2RJ83		K05337
LLNZ_RS05870	324.906	5188.02	15.9678	3.99709	0.00576067	0.306646	Up	yes	WP_011835057.1	Spx-like protein	yneH	A2RKD9
LLNZ_RS09225	90.6714	1442.76	15.912	3.99204	0.0060176	0.307757	Up	yes	WP_011675685.1	cold-shock protein	cspB	A2RM90	cytoplasm [GO:0005737]; DNA binding [GO:0003677]; regulation of transcription, DNA-templated [GO:0006355]	K03704
LLNZ_RS05340	5182.8	78505.7	15.1473	3.92099	0.00648004	0.318412	Up	yes	WP_011676409.1	glycine betaine/L-proline ABC transporter ATP-binding protein	busAA	A2RK31	membrane [GO:0016020]; ATP binding [GO:0005524]; quarternary amine transporter activity [GO:0102908]; quaternary-ammonium-compound-transporting ATPase activity [GO:0015418]; glycine betaine transport [GO:0031460]	K02000	map02010:ABC transporters
LLNZ_RS06265	381.866	5271.31	13.8041	3.78702	0.00829742	0.371309	Up	yes	WP_011835124.1	cold-shock protein	cspD2	A2RKL8	cytoplasm [GO:0005737]; DNA binding [GO:0003677]; regulation of transcription, DNA-templated [GO:0006355]	K03704
LLNZ_RS04620	18.5993	235.755	12.6755	3.66397	0.0136479	0.507081	Up	yes	WP_011676637.1	arsenate reductase (thioredoxin)	arsC	A2RJP3	arsenate reductase (glutaredoxin) activity [GO:0008794]; arsenate reductase (thioredoxin) activity [GO:0030612]; protein tyrosine phosphatase activity [GO:0004725]; response to arsenic-containing substance [GO:0046685]	K03741
LLNZ_RS03350	137.17	1606.52	11.7119	3.54991	0.0125732	0.477399	Up	yes	WP_003129597.1		spxA	P60376	cytoplasm [GO:0005737]; regulation of transcription, DNA-templated [GO:0006355]; transcription, DNA-templated [GO:0006351]	K16509
LLNZ_RS03110	4.64982	54.3507	11.6888	3.54705	0.0301692	0.672846	Up	yes		hypothetical protein
LLNZ_RS08300	1075.85	12039	11.1902	3.48417	0.0137596	0.507081	Up	yes	WP_014735080.1	hypothetical protein	tcsDorf1	Q9AQE4	integral component of membrane [GO:0016021]
LLNZ_RS05875	322	3362.68	10.4431	3.38448	0.0164593	0.574929	Up	yes	WP_011835058.1	arsenical resistance operon transcriptional repressor ArsD	yneG	A2RKE0	DNA binding [GO:0003677]; negative regulation of transcription, DNA-templated [GO:0045892]; response to arsenic-containing substance [GO:0046685]
LLNZ_RS11005	703.285	6661.84	9.47246	3.24374	0.0205409	0.641774	Up	yes	WP_014735146.1	aspartate protease
LLNZ_RS05345	7888.99	74286.1	9.41642	3.23518	0.020701	0.641774	Up	yes	WP_011834969.1	glycine/betaine ABC transporter permease	busAB	A2RK32	ATP-binding cassette (ABC) transporter complex [GO:0043190]; transmembrane transporter activity [GO:0022857]	K02002	map02010:ABC transporters
LLNZ_RS05675	2478.35	23111.7	9.32545	3.22117	0.0212559	0.641774	Up	yes	WP_011835023.1	XpaC-like protein		A2RK99	integral component of membrane [GO:0016021]
LLNZ_RS03030	170.881	1577.58	9.23206	3.20665	0.0222883	0.642048	Up	yes	WP_011675756.1	hypothetical protein		A2RIT5
LLNZ_RS00880	594.014	5472.48	9.21271	3.20363	0.0219537	0.642048	Up	yes	WP_011834256.1	tRNA guanosine(34) transglycosylase Tgt	tgt	A2RHN5	metal ion binding [GO:0046872]; queuine tRNA-ribosyltransferase activity [GO:0008479]; queuosine biosynthetic process [GO:0008616]; tRNA-guanine transglycosylation [GO:0101030]
LLNZ_RS00890	330.137	2977.29	9.01834	3.17286	0.0232906	0.643849	Up	yes		MFS transporter
LLNZ_RS08045	204.592	1840.16	8.99429	3.16901	0.0235593	0.643849	Up	yes	WP_011835427.1	hypothetical protein		A2RLK4	integral component of membrane [GO:0016021]
LLNZ_RS10795	2495.79	22050.1	8.83494	3.14322	0.0241508	0.643849	Up	yes	WP_011835867.1	PspC domain-containing protein		A2RN43	integral component of membrane [GO:0016021]
LLNZ_RS10800	2698.64	23545.8	8.72509	3.12517	0.0248588	0.648919	Up	yes	WP_014735143.1	PspC domain-containing protein
LLNZ_RS01470	14.5307	124.23	8.54951	3.09584	0.035278	0.683508	Up	yes	WP_011834356.1	DUF2325 domain-containing protein		A2RHZ8
LLNZ_RS08825	287.707	2404.84	8.35863	3.06327	0.0277737	0.65461	Up	yes	WP_011835547.1	queuosine precursor transporter QueT	queT	A2RM05	integral component of membrane [GO:0016021]; plasma membrane [GO:0005886]
LLNZ_RS02945	814.88	6661.84	8.17524	3.03126	0.0290419	0.667698	Up	yes	WP_011834590.1	lysozyme family protein		A2RIS1	integral component of membrane [GO:0016021]
LLNZ_RS00350	20.9242	169.405	8.09612	3.01723	0.0355022	0.683508	Up	yes	WP_011834168.1	SulP family inorganic anion transporter		A2RHD4	integral component of membrane [GO:0016021]; secondary active sulfate transmembrane transporter activity [GO:0008271]	K03321
LLNZ_RS02015	22.0866	178.581	8.08547	3.01533	0.0352791	0.683508	Up	yes	WP_011834444.1	putative sulfate exporter family transporter		A2RIA2	integral component of membrane [GO:0016021]; plasma membrane [GO:0005886]
LLNZ_RS10805	9811.11	77710.2	7.92063	2.98561	0.0310279	0.676138	Up	yes	WP_011676974.1	DUF4097 domain-containing protein		A2RN44
LLNZ_RS05515	33.1299	259.048	7.81915	2.96701	0.0362756	0.683508	Up	yes		hypothetical protein
LLNZ_RS00640	103.458	806.084	7.79138	2.96188	0.0337431	0.683508	Up	yes	WP_014734895.1	MarR family transcriptional regulator
LLNZ_RS08415	364.429	2686.48	7.37173	2.882	0.0377473	0.692251	Up	yes	WP_011835483.1	ABC transporter ATP-binding protein		A2RLS8	ATP binding [GO:0005524]; ATPase activity [GO:0016887]	K02003
LLNZ_RS06260	70.9097	520.919	7.34624	2.87701	0.0394931	0.701913	Up	yes	WP_011835123.1	N(5)-(carboxyethyl)ornithine synthase	ceo	A2RKL7	alanine dehydrogenase activity [GO:0000286]; N5-(carboxyethyl)ornithine synthase activity [GO:0047126]; oxidation-reduction process [GO:0055114]	K00298
LLNZ_RS08420	521.361	3798.9	7.28651	2.86523	0.0383657	0.696699	Up	yes	WP_011835484.1	ABC transporter permease		A2RLS9	integral component of membrane [GO:0016021]	K02004
LLNZ_RS05735	87.1841	634.562	7.27842	2.86362	0.0398036	0.70245	Up	yes	WP_011835031.1	hypothetical protein		A2RKB0	integral component of membrane [GO:0016021]
LLNZ_RS05620	19.1805	136.23	7.10251	2.82833	0.0489338	0.766426	Up	yes	WP_011835012.1	MFS transporter		A2RK88	integral component of membrane [GO:0016021]; drug:proton antiporter activity [GO:0015307]
LLNZ_RS03670	127.87	906.315	7.08779	2.82534	0.0410612	0.704729	Up	yes	WP_011834701.1	PadR family transcriptional regulator				K10947
LLNZ_RS05680	5287.42	37139.2	7.02406	2.8123	0.0408281	0.704729	Up	yes	WP_011835024.1	toxic anion resistance protein	telA1	A2RKA0
LLNZ_RS08360	74.9783	520.214	6.93819	2.79456	0.0438983	0.723744	Up	yes	WP_011675845.1	nicotinamide mononucleotide transporter	pnuC2	A2RLR8	integral component of membrane [GO:0016021]; nicotinamide riboside transmembrane transporter activity [GO:0034257]	K03811
LLNZ_RS10230	53.4729	361.397	6.7585	2.7567	0.0479102	0.759892	Up	yes	WP_011835766.1	hypothetical protein		A2RMT2
LLNZ_RS09965	167.393	1120.19	6.69195	2.74243	0.0467094	0.753962	Up	yes	WP_011835726.1	glutamate/gamma-aminobutyrate family transporter YjeM		A2RMM9	integral component of membrane [GO:0016021]; transmembrane transporter activity [GO:0022857]
LLNZ_RS06535	1168.27	178.581	0.15286	-2.70972	0.0499184	0.772195	Down	yes	WP_011835165.1	PHP domain-containing protein	hisK	A2RKR5	histidinol-phosphatase activity [GO:0004401]; histidine biosynthetic process [GO:0000105]	K04486	map00340:Histidine metabolism
LLNZ_RS11035	3672.19	538.566	0.146661	-2.76945	0.0443097	0.725753	Down	yes	WP_011835893.1	chitin-binding protein	chb	A2RN79		K03933
LLNZ_RS09950	588.783	85.4082	0.145059	-2.78529	0.0475495	0.758974	Down	yes	WP_011676814.1	hypothetical protein		A2RMM6
LLNZ_RS06490	2487.07	359.985	0.144743	-2.78844	0.0432307	0.717457	Down	yes	WP_011835158.1	acetolactate synthase large subunit	ilvB	A2RKQ8	acetolactate synthase activity [GO:0003984]; flavin adenine dinucleotide binding [GO:0050660]; magnesium ion binding [GO:0000287]; thiamine pyrophosphate binding [GO:0030976]; isoleucine biosynthetic process [GO:0009097]; valine biosynthetic process [GO:0009099]	K01652	map00650:Butanoate metabolism;map00660:C5-Branched dibasic acid metabolism;map00290:Valine, leucine and isoleucine biosynthesis;map00770:Pantothenate and CoA biosynthesis
LLNZ_RS03865	73481	10462.2	0.142379	-2.81219	0.0407943	0.704729	Down	yes	WP_011834732.1	glycoside hydrolase family 65 protein	mapA	A2RJ97	carbohydrate binding [GO:0030246]; maltose phosphorylase activity [GO:0050082]; carbohydrate metabolic process [GO:0005975]	K00691	map00500:Starch and sucrose metabolism
LLNZ_RS06545	2431.85	342.339	0.140773	-2.82856	0.0405904	0.704729	Down	yes	WP_011835167.1	imidazole glycerol phosphate synthase cyclase subunit	hisF	A2RKR7	cytoplasm [GO:0005737]; imidazoleglycerol-phosphate synthase activity [GO:0000107]; lyase activity [GO:0016829]; histidine biosynthetic process [GO:0000105]	K02500	map00340:Histidine metabolism
LLNZ_RS10580	220.285	30.3517	0.137784	-2.85952	0.0464032	0.753962	Down	yes	WP_011835826.1	hypothetical protein	ps424	A2RMZ8
LLNZ_RS06565	1569.31	215.285	0.137184	-2.86581	0.0389333	0.696906	Down	yes	WP_011835171.1	imidazoleglycerol-phosphate dehydratase	hisB	A2RKS1	cytoplasm [GO:0005737]; imidazoleglycerol-phosphate dehydratase activity [GO:0004424]; histidine biosynthetic process [GO:0000105]	K01693	map00340:Histidine metabolism
LLNZ_RS03845	38708.6	5309.43	0.137164	-2.86602	0.037519	0.692251	Down	yes	WP_011834728.1	alpha-glucosidase	dexA	A2RJ93	oligo-1,6-glucosidase activity [GO:0004574]; carbohydrate metabolic process [GO:0005975]	K01215
LLNZ_RS02095	26168	3572.32	0.136515	-2.87287	0.0371587	0.692251	Down	yes	WP_011834457.1	NADH oxidase	noxE	A2RIB7	cell [GO:0005623]; flavin adenine dinucleotide binding [GO:0050660]; NADH dehydrogenase activity [GO:0003954]; cell redox homeostasis [GO:0045454]	K00359
LLNZ_RS03860	51710	6987.24	0.135123	-2.88765	0.0362483	0.683508	Down	yes	WP_011834731.1	alpha-glucosidase	agl	A2RJ96	alpha-1,4-glucosidase activity [GO:0004558]; maltose alpha-glucosidase activity [GO:0032450]	K01187	map00052:Galactose metabolism;map00500:Starch and sucrose metabolism
LLNZ_RS03855	37720.5	5084.96	0.134806	-2.89104	0.0360741	0.683508	Down	yes	WP_011834730.1	alpha-amylase	amyY	A2RJ95	alpha-amylase activity [GO:0004556]; alpha-amylase activity (releasing maltohexaose) [GO:0103025]; carbohydrate metabolic process [GO:0005975]	K01176	map00500:Starch and sucrose metabolism;map04973:Carbohydrate digestion and absorption
LLNZ_RS04915	292.357	38.8219	0.132789	-2.91279	0.0413388	0.704729	Down	yes	WP_011834904.1	PTS sugar transporter subunit IIC		A2RJV0	integral component of membrane [GO:0016021]; plasma membrane [GO:0005886]; protein-N(PI)-phosphohistidine-sugar phosphotransferase activity [GO:0008982]; phosphoenolpyruvate-dependent sugar phosphotransferase system [GO:0009401]	K02761	map02060:Phosphotransferase system (PTS);map00500:Starch and sucrose metabolism
LLNZ_RS06495	2201.69	291.517	0.132406	-2.91696	0.0354934	0.683508	Down	yes	WP_011835159.1	dihydroxy-acid dehydratase	ilvD	A2RKQ9	4 iron, 4 sulfur cluster binding [GO:0051539]; dihydroxy-acid dehydratase activity [GO:0004160]; metal ion binding [GO:0046872]; isoleucine biosynthetic process [GO:0009097]; valine biosynthetic process [GO:0009099]	K01687	map00290:Valine, leucine and isoleucine biosynthesis;map00770:Pantothenate and CoA biosynthesis
LLNZ_RS06560	1519.33	201.168	0.132406	-2.91696	0.0359197	0.683508	Down	yes	WP_011835170.1	aminoglycoside 3\'-phosphotransferase		A2RKS0	ATP binding [GO:0005524]; kinase activity [GO:0016301]; phosphotransferase activity, alcohol group as acceptor [GO:0016773]; response to antibiotic [GO:0046677]	K00897
LLNZ_RS02245	3280.45	431.982	0.131684	-2.92485	0.0348646	0.683508	Down	yes	WP_011834482.1	MurR/RpiR family transcriptional regulator		A2RIE8	carbohydrate derivative binding [GO:0097367]; DNA binding [GO:0003677]; DNA binding transcription factor activity [GO:0003700]; carbohydrate derivative metabolic process [GO:1901135]; transcription, DNA-templated [GO:0006351]
LLNZ_RS08715	389.422	50.8214	0.130505	-2.93783	0.0387774	0.696906	Down	yes	WP_011835527.1	glycoside hydrolase family 1 protein		A2RLY4	beta-glucosidase activity [GO:0008422]; scopolin beta-glucosidase activity [GO:0102483]; carbohydrate metabolic process [GO:0005975]	K01223	map00010:Glycolysis / Gluconeogenesis;map00500:Starch and sucrose metabolism
LLNZ_RS06580	402.79	52.2331	0.129678	-2.94699	0.0378445	0.692251	Down	yes	WP_014735028.1	hypothetical protein
LLNZ_RS06540	1763.44	227.99	0.129287	-2.95135	0.0339168	0.683508	Down	yes	WP_011835166.1	bifunctional phosphoribosyl-AMP cyclohydrolase/phosphoribosyl-ATP diphosphatase HisIE	hisI	A2RKR6	cytoplasm [GO:0005737]; ATP binding [GO:0005524]; phosphoribosyl-AMP cyclohydrolase activity [GO:0004635]; phosphoribosyl-ATP diphosphatase activity [GO:0004636]; histidine biosynthetic process [GO:0000105]	K11755	map00340:Histidine metabolism
LLNZ_RS11580	26566.1	3326.68	0.125223	-2.99743	0.0304869	0.672846	Down	yes	WP_011835985.1	arginine deiminase	arcA	Q9K576	cytoplasm [GO:0005737]; arginine deiminase activity [GO:0016990]; arginine catabolic process to ornithine [GO:0019547]	K01478	map00220:Arginine biosynthesis
LLNZ_RS00790	8707.94	1089.13	0.125073	-2.99915	0.0306083	0.672846	Down	yes	WP_011834240.1	aldo/keto reductase		A2RHL7
LLNZ_RS05995	23371.1	2921.53	0.125006	-2.99993	0.0303481	0.672846	Down	yes	WP_011835084.1	glutamate synthase large subunit	gltB	A2RKG6	glutamate synthase (NADPH) activity [GO:0004355]; glutamate biosynthetic process [GO:0006537]	K00265	map00910:Nitrogen metabolism;map00250:Alanine, aspartate and glutamate metabolism
LLNZ_RS10610	131.357	16.2346	0.123591	-3.01635	0.0429236	0.71711	Down	yes	WP_080506538.1	replisome organizer
LLNZ_RS02235	15225.2	1876.16	0.123227	-3.02061	0.0294465	0.670845	Down	yes	WP_011675488.1	PTS sugar transporter subunit IIB	ptcB	A2RIE6	D-glucosamine PTS permease activity [GO:0103111]; protein-N(PI)-phosphohistidine-sugar phosphotransferase activity [GO:0008982]; phosphoenolpyruvate-dependent sugar phosphotransferase system [GO:0009401]	K02760	map02060:Phosphotransferase system (PTS);map00500:Starch and sucrose metabolism
LLNZ_RS03850	14196.5	1728.63	0.121765	-3.03783	0.0286645	0.665124	Down	yes	WP_080506505.1	sugar O-acetyltransferase				K00661
LLNZ_RS00845	6822.44	820.201	0.120221	-3.05624	0.0279502	0.65461	Down	yes	WP_011834250.1	1,4-alpha-glucan-branching protein	glgB	A2RHM9	1,4-alpha-glucan branching enzyme activity [GO:0003844]; 1,4-alpha-glucan branching enzyme activity (using a glucosylated glycogenin as primer for glycogen synthesis) [GO:0102752]; cation binding [GO:0043169]; hydrolase activity, hydrolyzing O-glycosyl compounds [GO:0004553]; glycogen biosynthetic process [GO:0005978]	K00700	map00500:Starch and sucrose metabolism
LLNZ_RS10605	317.931	38.1161	0.119888	-3.06024	0.0318424	0.683508	Down	yes	WP_011835832.1	hypothetical protein	ps418	A2RN04
LLNZ_RS05500	21341.5	2529.07	0.118505	-3.07698	0.0268767	0.653912	Down	yes	WP_011676377.1	universal stress protein	uspA2	A2RK64	response to stress [GO:0006950]
LLNZ_RS06480	2187.74	259.048	0.118409	-3.07815	0.0276043	0.65461	Down	yes	WP_011835156.1	ketol-acid reductoisomerase	ilvC	A2RKQ6	ketol-acid reductoisomerase activity [GO:0004455]; metal ion binding [GO:0046872]; NADP binding [GO:0050661]; isoleucine biosynthetic process [GO:0009097]; valine biosynthetic process [GO:0009099]	K00053	map00290:Valine, leucine and isoleucine biosynthesis;map00770:Pantothenate and CoA biosynthesis
LLNZ_RS06520	173.787	20.4697	0.117786	-3.08575	0.0353938	0.683508	Down	yes		3-isopropylmalate dehydrogenase
LLNZ_RS04890	1864	218.814	0.11739	-3.09062	0.0272094	0.65461	Down	yes	WP_011834898.1	ribulose-phosphate 3-epimerase	rpe2	A2RJU4	ribulose-phosphate 3-epimerase activity [GO:0004750]; carbohydrate metabolic process [GO:0005975]	K01783	map00030:Pentose phosphate pathway;map00040:Pentose and glucuronate interconversions;map00710:Carbon fixation in photosynthetic organisms
LLNZ_RS04900	2667.83	312.693	0.117209	-3.09285	0.0267838	0.653912	Down	yes		6-phospho-beta-glucosidase
LLNZ_RS02205	5098.52	595.034	0.116707	-3.09904	0.0261824	0.653912	Down	yes	WP_011834476.1	carbon starvation protein A	cstA	A2RID9	integral component of membrane [GO:0016021]; cellular response to starvation [GO:0009267]	K06200
LLNZ_RS06585	2038.94	237.167	0.116318	-3.10385	0.0265022	0.653912	Down	yes	WP_011835174.1	ATP phosphoribosyltransferase regulatory subunit	hisZ	A2RKS4	cytoplasm [GO:0005737]; histidine biosynthetic process [GO:0000105]	K02502	map00340:Histidine metabolism
LLNZ_RS06475	3506.54	404.454	0.115343	-3.116	0.025627	0.653912	Down	yes	WP_011835155.1	threonine dehydratase	ilvA	A2RKQ5	L-threonine ammonia-lyase activity [GO:0004794]; pyridoxal phosphate binding [GO:0030170]; isoleucine biosynthetic process [GO:0009097]	K01754	map00260:Glycine, serine and threonine metabolism;map00290:Valine, leucine and isoleucine biosynthesis
LLNZ_RS06575	774.776	87.5258	0.112969	-3.146	0.026285	0.653912	Down	yes	WP_011835173.1	ATP phosphoribosyltransferase	hisG	A2RKS3	cytoplasm [GO:0005737]; ATP binding [GO:0005524]; ATP phosphoribosyltransferase activity [GO:0003879]; histidine biosynthetic process [GO:0000105]	K00765	map00340:Histidine metabolism
LLNZ_RS02210	74.9783	8.47023	0.112969	-3.146	0.049385	0.768688	Down	yes	WP_014734929.1	FMN-dependent NADH-azoreductase				K01118
LLNZ_RS10600	138.332	15.5288	0.112257	-3.15512	0.0355906	0.683508	Down	yes	WP_011835831.1	DUF1064 domain-containing protein	ps419	A2RN03
LLNZ_RS06200	624.819	69.8794	0.111839	-3.1605	0.0248308	0.648919	Down	yes	WP_011835115.1	methylenetetrahydrofolate reductase	metF	A2RKK5	cytosol [GO:0005829]; methylenetetrahydrofolate reductase (NAD(P)H) activity [GO:0004489]; methionine biosynthetic process [GO:0009086]; tetrahydrofolate interconversion [GO:0035999]	K00297	map00720:Carbon fixation pathways in prokaryotes;map00670:One carbon pool by folate
LLNZ_RS10540	756.176	83.9965	0.111081	-3.17032	0.0253177	0.653912	Down	yes	WP_014735136.1	hypothetical protein
LLNZ_RS04080	1649.52	182.816	0.11083	-3.17358	0.0240377	0.643849	Down	yes	WP_041168731.1	sugar ABC transporter permease				K10440	map02010:ABC transporters
LLNZ_RS08720	1559.43	171.522	0.10999	-3.18455	0.0237566	0.643849	Down	yes		PTS cellobiose transporter subunit IIC
LLNZ_RS03630	87863.5	9426.67	0.107288	-3.22044	0.0211898	0.641774	Down	yes	WP_011834693.1	oligopeptide-binding protein oppA	oppA	A2RJ53	ATP-binding cassette (ABC) transporter complex [GO:0043190]; transmembrane transport [GO:0055085]	K02035	map02024:Quorum sensing
LLNZ_RS03655	634.7	67.056	0.10565	-3.24264	0.0222898	0.642048	Down	yes	WP_011834698.1	bacteriocin immunity protein		A2RJ58
LLNZ_RS06570	2337.7	245.637	0.105076	-3.25049	0.0208944	0.641774	Down	yes	WP_011835172.1	histidinol dehydrogenase	hisD	A2RKS2	histidinol dehydrogenase activity [GO:0004399]; NAD binding [GO:0051287]; zinc ion binding [GO:0008270]; histidine biosynthetic process [GO:0000105]	K00013	map00340:Histidine metabolism
LLNZ_RS03635	18952.7	1977.09	0.104318	-3.26095	0.0198831	0.638809	Down	yes	WP_011834694.1	peptidase M13	pepO	A2RJ54	metalloendopeptidase activity [GO:0004222]	K07386
LLNZ_RS10575	94.74	9.88194	0.104306	-3.26111	0.0337973	0.683508	Down	yes	WP_011835825.1	hypothetical protein	ps425	A2RMZ7
LLNZ_RS12215	40.6859	4.23512	0.104093	-3.26405	0.0424286	0.713597	Down	yes	WP_011836072.1	radical SAM protein		A2RNV6	catalytic activity [GO:0003824]; iron-sulfur cluster binding [GO:0051536]
LLNZ_RS06195	1911.66	196.933	0.103017	-3.27905	0.0196178	0.638471	Down	yes	WP_011835114.1	5-methyltetrahydropteroyltriglutamate--homocysteine methyltransferase	metE	A2RKK4	5-methyltetrahydropteroyltriglutamate-homocysteine S-methyltransferase activity [GO:0003871]; zinc ion binding [GO:0008270]; methionine biosynthetic process [GO:0009086]	K00549	map00450:Selenocompound metabolism;map00270:Cysteine and methionine metabolism
LLNZ_RS08260	20349.9	2089.32	0.10267	-3.28391	0.0191745	0.632255	Down	yes	WP_041931199.1	butanediol dehydrogenase				K00004	map00650:Butanoate metabolism
LLNZ_RS06550	48.2418	4.94097	0.102421	-3.28742	0.0469346	0.753962	Down	yes	WP_011835168.1	1-(5-phosphoribosyl)-5-((5-phosphoribosylamino)methylideneamino)imidazole-4-carboxamide isomerase	hisA	A2RKR8	cytoplasm [GO:0005737]; 1-(5-phosphoribosyl)-5-[(5-phosphoribosylamino)methylideneamino]imidazole-4-carboxamide isomerase activity [GO:0003949]; histidine biosynthetic process [GO:0000105]	K01814	map00340:Histidine metabolism
LLNZ_RS04075	4503.35	458.099	0.101724	-3.29727	0.0187785	0.627452	Down	yes	WP_014734979.1	sugar ABC transporter ATP-binding protein	rbsA			K10441	map02010:ABC transporters
LLNZ_RS04060	2575.42	256.93	0.0997627	-3.32536	0.0183861	0.622643	Down	yes	WP_011834762.1	LacI family transcriptional regulator	rbsR	A2RJD3	DNA binding [GO:0003677]; regulation of transcription, DNA-templated [GO:0006355]; transcription, DNA-templated [GO:0006351]	K02529
LLNZ_RS10615	85.4404	8.47023	0.0991362	-3.33444	0.0325287	0.683508	Down	yes	WP_011835834.1	single-stranded DNA-binding protein	ps416	A2RN06	single-stranded DNA binding [GO:0003697]; DNA recombination [GO:0006310]; DNA repair [GO:0006281]; DNA replication [GO:0006260]	K03111	map03030:DNA replication;map03430:Mismatch repair;map03440:Homologous recombination
LLNZ_RS10585	228.422	22.5873	0.098884	-3.33812	0.0236774	0.643849	Down	yes	WP_011835827.1	hypothetical protein	ps423	A2RMZ9
LLNZ_RS10555	542.866	51.5273	0.0949171	-3.39719	0.0182567	0.622643	Down	yes	WP_011835822.1	aminotransferase	ps428	A2RMZ4	dUTP diphosphatase activity [GO:0004170]; metal ion binding [GO:0046872]; dUTP metabolic process [GO:0046080]	K01520	map00240:Pyrimidine metabolism
LLNZ_RS10550	1254.87	117.877	0.093936	-3.41218	0.0165183	0.574929	Down	yes	WP_011835821.1	DUF1140 domain-containing protein	ps429	A2RMZ3
LLNZ_RS06000	8248.19	772.909	0.0937065	-3.41571	0.0154812	0.562258	Down	yes	WP_011835085.1	glutamate synthase subunit beta	gltD	A2RKG7	glutamate synthase (NADPH) activity [GO:0004355]; iron-sulfur cluster binding [GO:0051536]; glutamate biosynthetic process [GO:0006537]	K00266	map00910:Nitrogen metabolism;map00250:Alanine, aspartate and glutamate metabolism
LLNZ_RS10590	161.581	14.8229	0.0917367	-3.44636	0.0222573	0.642048	Down	yes		hypothetical protein
LLNZ_RS10565	147.05	13.4112	0.0912014	-3.4548	0.0234169	0.643849	Down	yes	WP_011835824.1	hypothetical protein	ps426	A2RMZ6
LLNZ_RS04435	47.0794	4.23512	0.0899569	-3.47462	0.0359187	0.683508	Down	yes	WP_011676669.1	bifunctional 2-keto-4-hydroxyglutarate aldolase/2-keto-3-deoxy-6-phosphogluconate aldolase	kdgA	A2RJK6	4-hydroxy-2-oxoglutarate aldolase activity [GO:0008700]; metabolic process [GO:0008152]	K01625	map00030:Pentose phosphate pathway;map00630:Glyoxylate and dicarboxylate metabolism
LLNZ_RS10560	404.534	35.2926	0.0872427	-3.51882	0.0157498	0.563844	Down	yes	WP_011835823.1	DUF1642 domain-containing protein	ps427	A2RMZ5
LLNZ_RS05785	19603.6	1669.34	0.0851548	-3.55377	0.0122064	0.470603	Down	yes	WP_011835043.1	metal ABC transporter substrate-binding protein	mtsA	A2RKC2	metal ion binding [GO:0046872]; cell adhesion [GO:0007155]; metal ion transport [GO:0030001]	K11704	map02010:ABC transporters
LLNZ_RS03585	2155.19	180.698	0.0838434	-3.57616	0.0121654	0.470603	Down	yes	WP_011834671.1	hypothetical protein		A2RJ20
LLNZ_RS04065	2614.94	218.109	0.0834086	-3.58366	0.0119864	0.470603	Down	yes	WP_011834763.1	ribokinase	rbsK	A2RJD4	cytoplasm [GO:0005737]; ATP binding [GO:0005524]; metal ion binding [GO:0046872]; ribokinase activity [GO:0004747]; D-ribose catabolic process [GO:0019303]	K00852	map00030:Pentose phosphate pathway
LLNZ_RS10545	984.017	80.4672	0.0817742	-3.61221	0.012084	0.470603	Down	yes	WP_011835820.1	hypothetical protein	ps430	A2RMZ2
LLNZ_RS13115	910.202	72.7028	0.0798755	-3.6461	0.0114504	0.470405	Down	yes	WP_011834683.1	bacteriocin		A2RJ39	extracellular region [GO:0005576]; defense response to bacterium [GO:0042742]
LLNZ_RS08255	20660.3	1639.7	0.0793646	-3.65536	0.010287	0.429654	Down	yes	WP_011835462.1	(S)-acetoin forming diacetyl reductase	butA	A2RLP5	acetoin dehydrogenase activity [GO:0019152]; acetoin catabolic process [GO:0045150]	K03366	map00650:Butanoate metabolism
LLNZ_RS04895	2259.23	170.816	0.0756083	-3.72531	0.009559	0.410329	Down	yes	WP_011834899.1	ribose 5-phosphate isomerase B	rpiB	A2RJU5	ribose-5-phosphate isomerase activity [GO:0004751]; carbohydrate metabolic process [GO:0005975]; pentose-phosphate shunt [GO:0006098]	K01808	map00030:Pentose phosphate pathway;map00051:Fructose and mannose metabolism;map00710:Carbon fixation in photosynthetic organisms
LLNZ_RS04070	1251.38	93.8784	0.0750198	-3.73658	0.00966059	0.410329	Down	yes	WP_011834764.1	D-ribose pyranase	rbsD	A2RJD5	cytoplasm [GO:0005737]; intramolecular lyase activity [GO:0016872]; monosaccharide binding [GO:0048029]; D-ribose catabolic process [GO:0019303]	K06726	map02010:ABC transporters
LLNZ_RS02325	2457.43	184.228	0.0749677	-3.73759	0.00929253	0.408545	Down	yes	WP_011834498.1	beta-phosphoglucomutase	pgmB	A2RIG5	beta-phosphoglucomutase activity [GO:0008801]; hydrolase activity [GO:0016787]; magnesium ion binding [GO:0000287]; carbohydrate metabolic process [GO:0005975]	K01838	map00500:Starch and sucrose metabolism
LLNZ_RS01615	5949.44	410.101	0.0689309	-3.8587	0.00728981	0.344684	Down	yes	WP_011834376.1	phosphonate ABC transporter substrate-binding protein	phnD	A2RI25		K02044	map02010:ABC transporters
LLNZ_RS03835	338791	23020	0.0679475	-3.87944	0.00695242	0.335053	Down	yes	WP_011834726.1	maltose ABC transporter substrate-binding protein	malE	A2RJ91		K15770	map02010:ABC transporters
LLNZ_RS03830	93492.1	6057.63	0.0647929	-3.94802	0.00617862	0.309672	Down	yes	WP_011834725.1	sugar ABC transporter permease	malF	A2RJ90	integral component of membrane [GO:0016021]; plasma membrane [GO:0005886]; transmembrane transport [GO:0055085]	K15771	map02010:ABC transporters
LLNZ_RS02410	33.1299	2.11756	0.0639168	-3.96766	0.0330439	0.683508	Down	yes	WP_014734934.1	hypothetical protein
LLNZ_RS12985	5124.68	321.163	0.0626699	-3.99608	0.00587351	0.306646	Down	yes	WP_014735011.1	cell wall anchor
LLNZ_RS02240	16473.1	921.844	0.0559604	-4.15945	0.00431006	0.257167	Down	yes	WP_011675489.1	PTS lactose/cellobiose transporter subunit IIA	ptcA	A2RIE7	D-glucosamine PTS permease activity [GO:0103111]; protein-N(PI)-phosphohistidine-sugar phosphotransferase activity [GO:0008982]; phosphoenolpyruvate-dependent sugar phosphotransferase system [GO:0009401]	K02759	map02060:Phosphotransferase system (PTS);map00500:Starch and sucrose metabolism
LLNZ_RS03500	1691.95	91.7609	0.0542337	-4.20467	0.00426615	0.257167	Down	yes	WP_011834671.1	hypothetical protein		A2RJ20
LLNZ_RS05035	1386.81	74.8204	0.0539515	-4.21219	0.00409761	0.257167	Down	yes	WP_014734994.1	phosphoribosylformylglycinamidine cyclo-ligase				K01933	map00230:Purine metabolism
LLNZ_RS04965	1346.7	57.8799	0.042979	-4.54022	0.00231435	0.165707	Down	yes	WP_011676479.1	phosphoribosylaminoimidazolesuccinocarboxamide synthase				K01923	map00230:Purine metabolism
LLNZ_RS11190	12673.7	532.919	0.0420493	-4.57177	0.00208534	0.15836	Down	yes	WP_011835925.1	galactose-1-phosphate uridylyltransferase	galT	Q9S6S3	cytoplasm [GO:0005737]; UDP-glucose:hexose-1-phosphate uridylyltransferase activity [GO:0008108]; galactose metabolic process [GO:0006012]	K00965	map00052:Galactose metabolism;map00520:Amino sugar and nucleotide sugar metabolism;map04917:Prolactin signaling pathway
LLNZ_RS13100	526.01	19.7639	0.0375732	-4.73415	0.00224619	0.165558	Down	yes	WP_011834672.1	bacteriocin
LLNZ_RS03825	73321.8	2575.66	0.0351281	-4.83123	0.00128156	0.108288	Down	yes	WP_011834724.1	sugar ABC transporter permease	malG	A2RJ89	integral component of membrane [GO:0016021]; plasma membrane [GO:0005886]; transmembrane transport [GO:0055085]	K15772	map02010:ABC transporters
LLNZ_RS05040	988.086	33.1751	0.0335751	-4.89646	0.00129634	0.108288	Down	yes	WP_011676469.1	phosphoribosylglycinamide formyltransferase	purN	A2RJX5	phosphoribosylglycinamide formyltransferase activity [GO:0004644]; 'de novo' IMP biosynthetic process [GO:0006189]	K11175	map00670:One carbon pool by folate;map00230:Purine metabolism
LLNZ_RS05105	5281.03	170.816	0.0323453	-4.9503	0.00105415	0.0943463	Down	yes	WP_011834931.1	5-(carboxyamino)imidazole ribonucleotide synthase				K01589	map00230:Purine metabolism
LLNZ_RS05090	2275.5	71.997	0.03164	-4.98211	0.00102999	0.0943463	Down	yes	WP_080506508.1	phosphoribosylamine--glycine ligase				K01945	map00230:Purine metabolism
LLNZ_RS05095	1506.54	43.7629	0.0290486	-5.10539	0.000854554	0.0823658	Down	yes	WP_011834930.1	haloacid dehalogenase		A2RJY5	hydrolase activity [GO:0016787]	K07024	map00500:Starch and sucrose metabolism
LLNZ_RS11195	16273.8	440.452	0.0270652	-5.20742	0.00065677	0.0658346	Down	yes	WP_011835926.1	galactokinase	galK	Q9S6S2	cytoplasm [GO:0005737]; ATP binding [GO:0005524]; galactokinase activity [GO:0004335]; galactose binding [GO:0005534]; metal ion binding [GO:0046872]; galactose metabolic process [GO:0006012]	K00849	map00052:Galactose metabolism;map00520:Amino sugar and nucleotide sugar metabolism
LLNZ_RS05070	5325.78	135.524	0.0254467	-5.29638	0.000562363	0.0610836	Down	yes	WP_011834927.1	bifunctional phosphoribosylaminoimidazolecarboxamide formyltransferase/inosine monophosphate cyclohydrolase	purH	A2RJY0	IMP cyclohydrolase activity [GO:0003937]; phosphoribosylaminoimidazolecarboxamide formyltransferase activity [GO:0004643]; 'de novo' IMP biosynthetic process [GO:0006189]	K00602	map00670:One carbon pool by folate;map00230:Purine metabolism
LLNZ_RS04975	2820.11	68.4677	0.0242784	-5.36419	0.00050972	0.0608265	Down	yes	WP_011834913.1	phosphoribosylformylglycinamidine synthase subunit PurQ	purQ	A2RJW2	cytoplasm [GO:0005737]; ATP binding [GO:0005524]; glutaminase activity [GO:0004359]; phosphoribosylformylglycinamidine synthase activity [GO:0004642]; 'de novo' IMP biosynthetic process [GO:0006189]; glutamine metabolic process [GO:0006541]	K01952	map00230:Purine metabolism
LLNZ_RS11200	12592.3	263.989	0.0209643	-5.57592	0.000335998	0.0444734	Down	yes	WP_011835927.1	galactose mutarotase	galM	A2RNB5	aldose 1-epimerase activity [GO:0004034]; carbohydrate binding [GO:0030246]; hexose metabolic process [GO:0019318]	K01785	map00010:Glycolysis / Gluconeogenesis;map00052:Galactose metabolism
LLNZ_RS05100	2666.09	54.3507	0.0203859	-5.61628	0.000325257	0.0444734	Down	yes	WP_011676459.1	5-(carboxyamino)imidazole ribonucleotide mutase	purE	A2RJY6	5-(carboxyamino)imidazole ribonucleotide mutase activity [GO:0034023]; lyase activity [GO:0016829]; 'de novo' IMP biosynthetic process [GO:0006189]	K01588	map00230:Purine metabolism
LLNZ_RS04970	1299.04	26.1166	0.0201045	-5.63634	0.000337188	0.0444734	Down	yes	WP_011676478.1	phosphoribosylformylglycinamidine synthase subunit PurS	purS	A2RJW1	cytoplasm [GO:0005737]; ATP binding [GO:0005524]; phosphoribosylformylglycinamidine synthase activity [GO:0004642]; 'de novo' IMP biosynthetic process [GO:0006189]	K01952	map00230:Purine metabolism
LLNZ_RS04980	19148.5	319.046	0.0166616	-5.90733	0.000177249	0.0277616	Down	yes	WP_011834914.1	phosphoribosylformylglycinamidine synthase subunit PurL	purL	A2RJW3	cytoplasm [GO:0005737]; ATP binding [GO:0005524]; metal ion binding [GO:0046872]; phosphoribosylformylglycinamidine synthase activity [GO:0004642]; 'de novo' IMP biosynthetic process [GO:0006189]	K01952	map00230:Purine metabolism
LLNZ_RS11205	11926.8	180.698	0.0151506	-6.04448	0.000142174	0.02532	Down	yes	WP_011835928.1	MFS transporter	galP	A2RNB6	integral component of membrane [GO:0016021]; transporter activity [GO:0005215]; sodium ion transport [GO:0006814]	K16209
LLNZ_RS04985	36719.6	326.81	0.00890015	-6.81195	3.23277e-05	0.00736483	Down	yes	WP_011834915.1	amidophosphoribosyltransferase				K00764	map00250:Alanine, aspartate and glutamate metabolism;map00230:Purine metabolism
LLNZ_RS06165	5661.15	16.2346	0.00286772	-8.44588	2.23139e-06	0.000621318	Down	yes	WP_011835110.1	D-alanine--poly(phosphoribitol) ligase subunit 1	dltA	A2RKJ8	cytoplasm [GO:0005737]; ATP binding [GO:0005524]; D-alanine [D-alanyl carrier protein] ligase activity [GO:0047473]; lipoteichoic acid biosynthetic process [GO:0070395]	K03367	map02020:Two-component system;map05150:Staphylococcus aureus infection;map00473:D-Alanine metabolism
LLNZ_RS00805	2158.1	2.82341	0.00130829	-9.5781	5.89881e-07	0.000211177	Down	yes	WP_003131820.1	IreB family regulatory phosphoprotein		A2RHM1
LLNZ_RS07900	11525.7	12.7054	0.00110235	-9.82521	1.38642e-07	8.68591e-05	Down	yes	WP_011835402.1	PTS fructose transporter subunit IIC	fruA	A2RLH5	integral component of membrane [GO:0016021]; plasma membrane [GO:0005886]; carbohydrate:proton symporter activity [GO:0005351]; D-glucosamine PTS permease activity [GO:0103111]; protein-N(PI)-phosphohistidine-fructose phosphotransferase system transporter activity [GO:0022877]; phosphoenolpyruvate-dependent sugar phosphotransferase system [GO:0009401]	K02768	map02060:Phosphotransferase system (PTS);map00051:Fructose and mannose metabolism
LLNZ_RS09385	4598.09	2.11756	0.00046053	-11.0844	3.56293e-08	2.97624e-05	Down	yes	WP_011835640.1	Asp23/Gls24 family envelope stress response protein		A2RMC1

## Sheet: rbsB_2.5h-VS-vector_2.5h
Gene	vector_2.5h	rbsB_2.5h	foldChange	log2FoldChange	pval	padj	Regulate	Significant	Protein product	Protein name	GeneName	Uniprot_Entry	GO	KO	KEGG_pathway
LLNZ_RS04085	1277.86	3.1909e+06	2497.06	11.286	7.51575e-09	1.8827e-05	Up	yes	WP_011834767.1	D-ribose ABC transporter substrate-binding protein	rbsB	A2RJD8		K10439	map02030:Bacterial chemotaxis;map02010:ABC transporters
LLNZ_RS08945	1.28687	2343.09	1820.77	10.8303	3.18056e-07	0.000265577	Up	yes	WP_011835568.1	3-oxoacyl-ACP synthase III	fabH	A2RM32	cytoplasm [GO:0005737]; 3-oxoacyl-[acyl-carrier-protein] synthase activity [GO:0004315]; beta-ketoacyl-acyl-carrier-protein synthase III activity [GO:0033818]; fatty acid biosynthetic process [GO:0006633]	K00648	map00061:Fatty acid biosynthesis
LLNZ_RS08185	6.43435	1756.4	272.972	8.09261	7.9921e-06	0.00400404	Up	yes		MFS transporter
LLNZ_RS12245	3.86061	948.764	245.755	7.94108	1.73291e-05	0.00620135	Up	yes	WP_011836078.1	phosphopantetheine adenylyltransferase	coaD	A2RNW2	cytoplasm [GO:0005737]; ATP binding [GO:0005524]; pantetheine-phosphate adenylyltransferase activity [GO:0004595]; coenzyme A biosynthetic process [GO:0015937]	K00954	map00770:Pantothenate and CoA biosynthesis
LLNZ_RS05780	18.0162	2135.46	118.53	6.88911	4.65911e-05	0.0116711	Up	yes	WP_011835042.1	metal ABC transporter permease	mtsC	A2RKC1	ATP-binding cassette (ABC) transporter complex [GO:0043190]; integral component of plasma membrane [GO:0005887]; ATPase activity, coupled to transmembrane movement of substances [GO:0042626]	K11705	map02010:ABC transporters
LLNZ_RS10005	2.57374	219.457	85.2677	6.41393	0.000518948	0.0619031	Up	yes	WP_011835731.1	NAD(P)-dependent oxidoreductase				K01784	map00052:Galactose metabolism;map00520:Amino sugar and nucleotide sugar metabolism
LLNZ_RS08025	61.7698	4753.43	76.9539	6.26592	0.000119885	0.0250734	Up	yes	WP_014735074.1	peptidoglycan endopeptidase
LLNZ_RS03360	1041.08	50178.8	48.1989	5.59093	0.000375098	0.0522012	Up	yes	WP_011834651.1	magnesium-transporting ATPase	pacL	A2RIZ7	integral component of membrane [GO:0016021]; hydrolase activity [GO:0016787]; nucleotide binding [GO:0000166]	K01537
LLNZ_RS03070	137.695	6124.85	44.4812	5.47512	0.00048758	0.0610694	Up	yes	WP_011675765.1	YitT family protein		A2RIU3	integral component of membrane [GO:0016021]
LLNZ_RS03940	3271.23	92482.3	28.2715	4.82127	0.00152859	0.153165	Up	yes	WP_011834746.1	transglycosylase		A2RJB2
LLNZ_RS00490	9.0081	250.491	27.8074	4.7974	0.00390716	0.279641	Up	yes	WP_011834193.1	hypothetical protein		A2RHG1	integral component of membrane [GO:0016021]
LLNZ_RS10995	11.5818	316.255	27.3061	4.77115	0.00285085	0.223168	Up	yes	WP_011835885.1	hypothetical protein		A2RN71	integral component of membrane [GO:0016021]
LLNZ_RS06360	289.546	6831.25	23.593	4.56029	0.00250159	0.208883	Up	yes	WP_011835124.1	cold-shock protein	cspD2	A2RKL8	cytoplasm [GO:0005737]; DNA binding [GO:0003677]; regulation of transcription, DNA-templated [GO:0006355]	K03704
LLNZ_RS12530	11.5818	265.27	22.9039	4.51752	0.00693625	0.394894	Up	yes	WP_011836124.1	DUF1634 domain-containing protein		A2RP15	integral component of membrane [GO:0016021]
LLNZ_RS08425	16.7293	365.762	21.8635	4.45045	0.00584537	0.344445	Up	yes	WP_011835485.1	hypothetical protein		A2RLT0	integral component of membrane [GO:0016021]
LLNZ_RS06355	27.0243	552.707	20.4522	4.35419	0.00467237	0.309714	Up	yes	WP_003132324.1	cold shock domain-containing protein	cspC	A2RKN4	cytoplasm [GO:0005737]; DNA binding [GO:0003677]; regulation of transcription, DNA-templated [GO:0006355]
LLNZ_RS03785	25.7374	423.397	16.4506	4.04007	0.00841958	0.409871	Up	yes	WP_011676698.1	ferredoxin	fer	A2RJ83		K05337
LLNZ_RS03350	104.237	1633.74	15.6734	3.97024	0.00732435	0.406141	Up	yes	WP_003129597.1	transcriptional regulator Spx	spxA	P60376	cytoplasm [GO:0005737]; regulation of transcription, DNA-templated [GO:0006355]; transcription, DNA-templated [GO:0006351]	K16509
LLNZ_RS06350	9.0081	138.177	15.3392	3.93915	0.0163223	0.642827	Up	yes	WP_011835139.1	hypothetical protein		A2RKN3
LLNZ_RS05870	341.021	5021.65	14.7254	3.88023	0.00821696	0.409871	Up	yes	WP_011835057.1	Spx-like protein	yneH	A2RKD9
LLNZ_RS05340	5770.33	83504.6	14.4714	3.85513	0.00838961	0.409871	Up	yes	WP_011676409.1	glycine betaine/L-proline ABC transporter ATP-binding protein	busAA	A2RK31	membrane [GO:0016020]; ATP binding [GO:0005524]; quarternary amine transporter activity [GO:0102908]; quaternary-ammonium-compound-transporting ATPase activity [GO:0015418]; glycine betaine transport [GO:0031460]	K02000	map02010:ABC transporters
LLNZ_RS08300	947.137	12914	13.6348	3.76922	0.00980016	0.463196	Up	yes	WP_014735080.1	hypothetical protein	tcsDorf1	Q9AQE4	integral component of membrane [GO:0016021]
LLNZ_RS05225	75.9254	954.676	12.5739	3.65236	0.0127717	0.571307	Up	yes	WP_011834953.1	vacuolar iron transporter family protein		A2RK10	integral component of membrane [GO:0016021]
LLNZ_RS00880	418.233	4989.88	11.9309	3.57663	0.0136545	0.600079	Up	yes	WP_011834256.1	tRNA guanosine(34) transglycosylase Tgt	tgt	A2RHN5	metal ion binding [GO:0046872]; queuine tRNA-ribosyltransferase activity [GO:0008479]; queuosine biosynthetic process [GO:0008616]; tRNA-guanine transglycosylation [GO:0101030]
LLNZ_RS11005	536.625	6104.9	11.3765	3.50798	0.0152609	0.626698	Up	yes	WP_014735146.1	aspartate protease
LLNZ_RS05675	1916.15	21763.2	11.3578	3.50561	0.0152068	0.626698	Up	yes	WP_011835023.1	XpaC-like protein		A2RK99	integral component of membrane [GO:0016021]
LLNZ_RS05875	241.932	2657.13	10.983	3.4572	0.0169161	0.651922	Up	yes	WP_011835058.1	arsenical resistance operon transcriptional repressor ArsD	yneG	A2RKE0	DNA binding [GO:0003677]; negative regulation of transcription, DNA-templated [GO:0045892]; response to arsenic-containing substance [GO:0046685]
LLNZ_RS05345	6781.81	71700.4	10.5725	3.40224	0.0179486	0.679781	Up	yes	WP_011834969.1	glycine/betaine ABC transporter permease	busAB	A2RK32	ATP-binding cassette (ABC) transporter complex [GO:0043190]; transmembrane transporter activity [GO:0022857]	K02002	map02010:ABC transporters
LLNZ_RS09230	41.1799	415.269	10.0843	3.33404	0.0235903	0.725491	Up	yes	WP_011675684.1	cold-shock protein	cspA	A2RM91	cytoplasm [GO:0005737]; DNA binding [GO:0003677]; regulation of transcription, DNA-templated [GO:0006355]
LLNZ_RS03670	106.81	1066.25	9.98266	3.31943	0.0217919	0.725491	Up	yes	WP_011834701.1	PadR family transcriptional regulator				K10947
LLNZ_RS09225	105.523	1044.82	9.90134	3.30762	0.0223141	0.725491	Up	yes	WP_011675685.1	cold-shock protein	cspB	A2RM90	cytoplasm [GO:0005737]; DNA binding [GO:0003677]; regulation of transcription, DNA-templated [GO:0006355]	K03704
LLNZ_RS10805	7838.33	77145.5	9.84208	3.29896	0.0212574	0.725491	Up	yes	WP_011676974.1	DUF4097 domain-containing protein		A2RN44
LLNZ_RS10800	2163.23	19948.4	9.2216	3.20502	0.0248516	0.725491	Up	yes	WP_014735143.1	PspC domain-containing protein
LLNZ_RS10795	1941.89	17547	9.03603	3.17569	0.0260655	0.725491	Up	yes	WP_011835867.1	PspC domain-containing protein		A2RN43	integral component of membrane [GO:0016021]
LLNZ_RS02015	25.7374	232.019	9.01484	3.1723	0.0336975	0.77827	Up	yes	WP_011834444.1	putative sulfate exporter family transporter		A2RIA2	integral component of membrane [GO:0016021]; plasma membrane [GO:0005886]
LLNZ_RS06265	239.358	2095.56	8.75491	3.13009	0.0286527	0.763394	Up	yes	WP_011835124.1	cold-shock protein	cspD2	A2RKL8	cytoplasm [GO:0005737]; DNA binding [GO:0003677]; regulation of transcription, DNA-templated [GO:0006355]	K03704
LLNZ_RS05625	153.138	1327.83	8.6708	3.11617	0.0296556	0.773825	Up	yes	WP_011835013.1	dihydroorotate dehydrogenase	pyrK	P56968	cytoplasm [GO:0005737]; 2 iron, 2 sulfur cluster binding [GO:0051537]; flavin adenine dinucleotide binding [GO:0050660]; metal ion binding [GO:0046872]; oxidoreductase activity [GO:0016491]; 'de novo' UMP biosynthetic process [GO:0044205]	K02823	map00240:Pyrimidine metabolism
LLNZ_RS00865	597.108	4964.76	8.31467	3.05566	0.0317838	0.77827	Up	yes		hypothetical protein
LLNZ_RS08825	379.627	3085.7	8.12824	3.02294	0.0336641	0.77827	Up	yes	WP_011835547.1	queuosine precursor transporter QueT	queT	A2RM05	integral component of membrane [GO:0016021]; plasma membrane [GO:0005886]
LLNZ_RS08045	187.883	1523.64	8.1095	3.01961	0.034381	0.77827	Up	yes	WP_011835427.1	hypothetical protein		A2RLK4	integral component of membrane [GO:0016021]
LLNZ_RS07605	145.416	1127.58	7.75415	2.95497	0.0382345	0.77827	Up	yes	WP_011835354.1	orotate phosphoribosyltransferase	pyrE	A2RLC0	orotate phosphoribosyltransferase activity [GO:0004588]; 'de novo' UMP biosynthetic process [GO:0044205]	K00762	map00240:Pyrimidine metabolism
LLNZ_RS09920	195.604	1505.9	7.69873	2.94462	0.0388757	0.77827	Up	yes	WP_011676808.1	transcriptional regulator	codZ	A2RMM0	DNA binding [GO:0003677]; DNA binding transcription factor activity [GO:0003700]; GTP binding [GO:0005525]; negative regulation of transcription, DNA-templated [GO:0045892]; transcription, DNA-templated [GO:0006351]
LLNZ_RS01910	1609.88	12227.5	7.59533	2.92511	0.0386461	0.77827	Up	yes	WP_011834425.1	ATP-dependent helicase	rheA	A2RI80	cytoplasm [GO:0005737]; ATP binding [GO:0005524]; ATP-dependent RNA helicase activity [GO:0004004]; RNA binding [GO:0003723]; RNA catabolic process [GO:0006401]; RNA secondary structure unwinding [GO:0010501]	K05592	map03018:RNA degradation
LLNZ_RS06260	74.6385	566.746	7.59321	2.92471	0.0425521	0.77827	Up	yes	WP_011835123.1	N(5)-(carboxyethyl)ornithine synthase	ceo	A2RKL7	alanine dehydrogenase activity [GO:0000286]; N5-(carboxyethyl)ornithine synthase activity [GO:0047126]; oxidation-reduction process [GO:0055114]	K00298
LLNZ_RS09690	81.0729	605.17	7.46452	2.90005	0.0434961	0.77827	Up	yes	WP_014735117.1	DedA family protein				K03975
LLNZ_RS07600	835.179	6202.44	7.42647	2.89268	0.0407584	0.77827	Up	yes	WP_011835353.1	dihydroorotase	pyrC	A2RLB9	dihydroorotase activity [GO:0004151]; zinc ion binding [GO:0008270]; 'de novo' UMP biosynthetic process [GO:0044205]	K01465	map00240:Pyrimidine metabolism
LLNZ_RS11650	353.89	2582.5	7.29748	2.8674	0.0428703	0.77827	Up	yes	WP_011677122.1	aquaporin	glpF3	A2RNK0	integral component of membrane [GO:0016021]; channel activity [GO:0015267]	K02440
LLNZ_RS00890	433.676	3152.94	7.27028	2.86201	0.0432412	0.77827	Up	yes		MFS transporter
LLNZ_RS02835	1828.64	13229.5	7.2346	2.85491	0.0430875	0.77827	Up	yes	WP_011834572.1	membrane protein insertase YidC	yidC	A2RIP8	integral component of membrane [GO:0016021]; plasma membrane [GO:0005886]; membrane insertase activity [GO:0032977]	K03217	map02024:Quorum sensing;map03070:Bacterial secretion system;map03060:Protein export
LLNZ_RS02945	745.098	5291.36	7.10155	2.82813	0.0451989	0.786272	Up	yes	WP_011834590.1	lysozyme family protein		A2RIS1	integral component of membrane [GO:0016021]
LLNZ_RS05680	5491.08	38413.1	6.99555	2.80644	0.0463141	0.797578	Up	yes	WP_011835024.1	toxic anion resistance protein	telA1	A2RKA0
LLNZ_RS05630	213.621	1471.91	6.89032	2.78457	0.0491517	0.817447	Up	yes	WP_011835014.1	dihydroorotate dehydrogenase	pyrDB	P54322	cytoplasm [GO:0005737]; dihydroorotate dehydrogenase activity [GO:0004152]; orotate reductase (NADH) activity [GO:0004589]; 'de novo' pyrimidine nucleobase biosynthetic process [GO:0006207]; 'de novo' UMP biosynthetic process [GO:0044205]	K17828	map00240:Pyrimidine metabolism
LLNZ_RS05580	14562.2	2134.72	0.146593	-2.77011	0.0493798	0.817447	Down	yes	WP_011835004.1	DUF916 and DUF3324 domain-containing protein		A2RK80	integral component of membrane [GO:0016021]
LLNZ_RS13120	6300.52	922.902	0.14648	-2.77122	0.0496173	0.817447	Down	yes		hypothetical protein
LLNZ_RS09365	1481.19	213.546	0.144172	-2.79414	0.0487779	0.817447	Down	yes	WP_042211389.1	4-alpha-glucanotransferase				K00705	map00500:Starch and sucrose metabolism
LLNZ_RS02245	2935.35	415.269	0.141472	-2.82142	0.0464856	0.797578	Down	yes	WP_011834482.1	MurR/RpiR family transcriptional regulator		A2RIE8	carbohydrate derivative binding [GO:0097367]; DNA binding [GO:0003677]; DNA binding transcription factor activity [GO:0003700]; carbohydrate derivative metabolic process [GO:1901135]; transcription, DNA-templated [GO:0006351]
LLNZ_RS02095	20970.8	2913.53	0.138933	-2.84754	0.0438813	0.779593	Down	yes	WP_011834457.1	NADH oxidase	noxE	A2RIB7	cell [GO:0005623]; flavin adenine dinucleotide binding [GO:0050660]; NADH dehydrogenase activity [GO:0003954]; cell redox homeostasis [GO:0045454]	K00359
LLNZ_RS06545	2878.73	398.274	0.138351	-2.8536	0.0442668	0.780904	Down	yes	WP_011835167.1	imidazole glycerol phosphate synthase cyclase subunit	hisF	A2RKR7	cytoplasm [GO:0005737]; imidazoleglycerol-phosphate synthase activity [GO:0000107]; lyase activity [GO:0016829]; histidine biosynthetic process [GO:0000105]	K02500	map00340:Histidine metabolism
LLNZ_RS03845	42744.7	5844.8	0.136737	-2.87052	0.0423131	0.77827	Down	yes	WP_011834728.1	alpha-glucosidase	dexA	A2RJ93	oligo-1,6-glucosidase activity [GO:0004574]; carbohydrate metabolic process [GO:0005975]	K01215
LLNZ_RS06555	1720.55	232.758	0.135281	-2.88597	0.0427458	0.77827	Down	yes	WP_011835169.1	imidazole glycerol phosphate synthase subunit HisH	hisH	A2RKR9	cytoplasm [GO:0005737]; imidazoleglycerol-phosphate synthase activity [GO:0000107]; glutamine metabolic process [GO:0006541]; histidine biosynthetic process [GO:0000105]
LLNZ_RS08720	1352.5	182.511	0.134944	-2.88957	0.0431144	0.77827	Down	yes		PTS cellobiose transporter subunit IIC
LLNZ_RS10605	535.338	71.6746	0.133886	-2.90092	0.0449946	0.786272	Down	yes	WP_011835832.1	hypothetical protein	ps418	A2RN04
LLNZ_RS00845	6623.52	885.218	0.133648	-2.9035	0.0405563	0.77827	Down	yes	WP_011834250.1	1,4-alpha-glucan-branching protein	glgB	A2RHM9	1,4-alpha-glucan branching enzyme activity [GO:0003844]; 1,4-alpha-glucan branching enzyme activity (using a glucosylated glycogenin as primer for glycogen synthesis) [GO:0102752]; cation binding [GO:0043169]; hydrolase activity, hydrolyzing O-glycosyl compounds [GO:0004553]; glycogen biosynthetic process [GO:0005978]	K00700	map00500:Starch and sucrose metabolism
LLNZ_RS06495	1681.94	223.152	0.132675	-2.91403	0.0407418	0.77827	Down	yes	WP_011835159.1	dihydroxy-acid dehydratase	ilvD	A2RKQ9	4 iron, 4 sulfur cluster binding [GO:0051539]; dihydroxy-acid dehydratase activity [GO:0004160]; metal ion binding [GO:0046872]; isoleucine biosynthetic process [GO:0009097]; valine biosynthetic process [GO:0009099]	K01687	map00290:Valine, leucine and isoleucine biosynthesis;map00770:Pantothenate and CoA biosynthesis
LLNZ_RS03850	13252.2	1754.92	0.132425	-2.91676	0.0395807	0.77827	Down	yes	WP_080506505.1	sugar O-acetyltransferase				K00661
LLNZ_RS03860	57229.7	7504.4	0.131128	-2.93096	0.038555	0.77827	Down	yes	WP_011834731.1	alpha-glucosidase	agl	A2RJ96	alpha-1,4-glucosidase activity [GO:0004558]; maltose alpha-glucosidase activity [GO:0032450]	K01187	map00052:Galactose metabolism;map00500:Starch and sucrose metabolism
LLNZ_RS06515	326.865	42.118	0.128854	-2.95619	0.0427231	0.77827	Down	yes	WP_011835163.1	3-isopropylmalate dehydratase large subunit	leuC	A2RKR3	3-isopropylmalate dehydratase activity [GO:0003861]; 4 iron, 4 sulfur cluster binding [GO:0051539]; metal ion binding [GO:0046872]; leucine biosynthetic process [GO:0009098]	K01703	map00660:C5-Branched dibasic acid metabolism;map00290:Valine, leucine and isoleucine biosynthesis;map00966:Glucosinolate biosynthesis
LLNZ_RS06580	352.603	45.0737	0.127831	-2.96769	0.0423293	0.77827	Down	yes	WP_014735028.1	hypothetical protein
LLNZ_RS03855	41751.2	5330.52	0.127673	-2.96947	0.0363495	0.77827	Down	yes	WP_011834730.1	alpha-amylase	amyY	A2RJ95	alpha-amylase activity [GO:0004556]; alpha-amylase activity (releasing maltohexaose) [GO:0103025]; carbohydrate metabolic process [GO:0005975]	K01176	map00500:Starch and sucrose metabolism;map04973:Carbohydrate digestion and absorption
LLNZ_RS04890	1674.22	212.807	0.127108	-2.97587	0.0373288	0.77827	Down	yes	WP_011834898.1	ribulose-phosphate 3-epimerase	rpe2	A2RJU4	ribulose-phosphate 3-epimerase activity [GO:0004750]; carbohydrate metabolic process [GO:0005975]	K01783	map00030:Pentose phosphate pathway;map00040:Pentose and glucuronate interconversions;map00710:Carbon fixation in photosynthetic organisms
LLNZ_RS04910	770.836	97.5365	0.126533	-2.98241	0.0393099	0.77827	Down	yes	WP_011834903.1	AraC family transcriptional regulator		A2RJU9	DNA binding transcription factor activity [GO:0003700]; sequence-specific DNA binding [GO:0043565]; transcription, DNA-templated [GO:0006351]
LLNZ_RS06195	1635.61	205.418	0.125591	-2.9932	0.0356653	0.77827	Down	yes	WP_011835114.1	5-methyltetrahydropteroyltriglutamate--homocysteine methyltransferase	metE	A2RKK4	5-methyltetrahydropteroyltriglutamate-homocysteine S-methyltransferase activity [GO:0003871]; zinc ion binding [GO:0008270]; methionine biosynthetic process [GO:0009086]	K00549	map00450:Selenocompound metabolism;map00270:Cysteine and methionine metabolism
LLNZ_RS09950	536.625	66.5022	0.123927	-3.01244	0.0388069	0.77827	Down	yes	WP_011676814.1	hypothetical protein		A2RMM6
LLNZ_RS03865	84151.1	10381.7	0.12337	-3.01894	0.0336288	0.77827	Down	yes	WP_011834732.1	glycoside hydrolase family 65 protein	mapA	A2RJ97	carbohydrate binding [GO:0030246]; maltose phosphorylase activity [GO:0050082]; carbohydrate metabolic process [GO:0005975]	K00691	map00500:Starch and sucrose metabolism
LLNZ_RS06570	1833.79	226.107	0.1233	-3.01975	0.0347375	0.77827	Down	yes	WP_011835172.1	histidinol dehydrogenase	hisD	A2RKS2	histidinol dehydrogenase activity [GO:0004399]; NAD binding [GO:0051287]; zinc ion binding [GO:0008270]; histidine biosynthetic process [GO:0000105]	K00013	map00340:Histidine metabolism
LLNZ_RS06200	396.356	48.7683	0.123041	-3.02278	0.0362576	0.77827	Down	yes	WP_011835115.1	methylenetetrahydrofolate reductase	metF	A2RKK5	cytosol [GO:0005829]; methylenetetrahydrofolate reductase (NAD(P)H) activity [GO:0004489]; methionine biosynthetic process [GO:0009086]; tetrahydrofolate interconversion [GO:0035999]	K00297	map00720:Carbon fixation pathways in prokaryotes;map00670:One carbon pool by folate
LLNZ_RS10575	144.13	17.7339	0.123041	-3.02278	0.0499294	0.817447	Down	yes	WP_011835825.1	hypothetical protein	ps425	A2RMZ7
LLNZ_RS06480	1694.81	204.679	0.120768	-3.04969	0.0332176	0.77827	Down	yes	WP_011835156.1	ketol-acid reductoisomerase	ilvC	A2RKQ6	ketol-acid reductoisomerase activity [GO:0004455]; metal ion binding [GO:0046872]; NADP binding [GO:0050661]; isoleucine biosynthetic process [GO:0009097]; valine biosynthetic process [GO:0009099]	K00053	map00290:Valine, leucine and isoleucine biosynthesis;map00770:Pantothenate and CoA biosynthesis
LLNZ_RS06475	3303.4	398.274	0.120565	-3.05212	0.0325544	0.77827	Down	yes	WP_011835155.1	threonine dehydratase	ilvA	A2RKQ5	L-threonine ammonia-lyase activity [GO:0004794]; pyridoxal phosphate binding [GO:0030170]; isoleucine biosynthetic process [GO:0009097]	K01754	map00260:Glycine, serine and threonine metabolism;map00290:Valine, leucine and isoleucine biosynthesis
LLNZ_RS06565	1560.97	187.684	0.120235	-3.05607	0.033132	0.77827	Down	yes	WP_011835171.1	imidazoleglycerol-phosphate dehydratase	hisB	A2RKS1	cytoplasm [GO:0005737]; imidazoleglycerol-phosphate dehydratase activity [GO:0004424]; histidine biosynthetic process [GO:0000105]	K01693	map00340:Histidine metabolism
LLNZ_RS08260	15234	1823.64	0.119709	-3.0624	0.0315482	0.77827	Down	yes	WP_041931199.1	butanediol dehydrogenase				K00004	map00650:Butanoate metabolism
LLNZ_RS06500	271.53	31.7733	0.117016	-3.09523	0.0369258	0.77827	Down	yes	WP_014735027.1	ABC transporter ATP-binding protein				K02013	map02010:ABC transporters
LLNZ_RS10610	178.875	20.6896	0.115665	-3.11198	0.0417348	0.77827	Down	yes	WP_080506538.1	replisome organizer
LLNZ_RS03635	17304.6	1972.16	0.113968	-3.1333	0.0281743	0.758887	Down	yes	WP_011834694.1	peptidase M13	pepO	A2RJ54	metalloendopeptidase activity [GO:0004222]	K07386
LLNZ_RS04075	5861.7	658.371	0.112318	-3.15434	0.0272874	0.742989	Down	yes	WP_014734979.1	sugar ABC transporter ATP-binding protein	rbsA			K10441	map02010:ABC transporters
LLNZ_RS10560	469.708	52.4628	0.111692	-3.1624	0.0313447	0.77827	Down	yes	WP_011835823.1	DUF1642 domain-containing protein	ps427	A2RMZ5
LLNZ_RS02235	15684.4	1718.71	0.109581	-3.18993	0.0258116	0.725491	Down	yes	WP_011675488.1	PTS sugar transporter subunit IIB	ptcB	A2RIE6	D-glucosamine PTS permease activity [GO:0103111]; protein-N(PI)-phosphohistidine-sugar phosphotransferase activity [GO:0008982]; phosphoenolpyruvate-dependent sugar phosphotransferase system [GO:0009401]	K02760	map02060:Phosphotransferase system (PTS);map00500:Starch and sucrose metabolism
LLNZ_RS05995	22627.1	2478.31	0.109529	-3.19062	0.0257028	0.725491	Down	yes	WP_011835084.1	glutamate synthase large subunit	gltB	A2RKG6	glutamate synthase (NADPH) activity [GO:0004355]; glutamate biosynthetic process [GO:0006537]	K00265	map00910:Nitrogen metabolism;map00250:Alanine, aspartate and glutamate metabolism
LLNZ_RS02205	5234.99	572.658	0.10939	-3.19244	0.0259498	0.725491	Down	yes	WP_011834476.1	carbon starvation protein A	cstA	A2RID9	integral component of membrane [GO:0016021]; cellular response to starvation [GO:0009267]	K06200
LLNZ_RS04915	413.086	45.0737	0.109115	-3.19608	0.0305697	0.77827	Down	yes	WP_011834904.1	PTS sugar transporter subunit IIC		A2RJV0	integral component of membrane [GO:0016021]; plasma membrane [GO:0005886]; protein-N(PI)-phosphohistidine-sugar phosphotransferase activity [GO:0008982]; phosphoenolpyruvate-dependent sugar phosphotransferase system [GO:0009401]	K02761	map02060:Phosphotransferase system (PTS);map00500:Starch and sucrose metabolism
LLNZ_RS04060	2820.82	305.91	0.108447	-3.20494	0.0257938	0.725491	Down	yes	WP_011834762.1	LacI family transcriptional regulator	rbsR	A2RJD3	DNA binding [GO:0003677]; regulation of transcription, DNA-templated [GO:0006355]; transcription, DNA-templated [GO:0006351]	K02529
LLNZ_RS06585	1779.74	192.117	0.107947	-3.21161	0.0257829	0.725491	Down	yes	WP_011835174.1	ATP phosphoribosyltransferase regulatory subunit	hisZ	A2RKS4	cytoplasm [GO:0005737]; histidine biosynthetic process [GO:0000105]	K02502	map00340:Histidine metabolism
LLNZ_RS06540	2026.82	218.718	0.107912	-3.21207	0.0258009	0.725491	Down	yes	WP_011835166.1	bifunctional phosphoribosyl-AMP cyclohydrolase/phosphoribosyl-ATP diphosphatase HisIE	hisI	A2RKR6	cytoplasm [GO:0005737]; ATP binding [GO:0005524]; phosphoribosyl-AMP cyclohydrolase activity [GO:0004635]; phosphoribosyl-ATP diphosphatase activity [GO:0004636]; histidine biosynthetic process [GO:0000105]	K11755	map00340:Histidine metabolism
LLNZ_RS02325	2217.28	238.669	0.10764	-3.21571	0.0255208	0.725491	Down	yes	WP_011834498.1	beta-phosphoglucomutase	pgmB	A2RIG5	beta-phosphoglucomutase activity [GO:0008801]; hydrolase activity [GO:0016787]; magnesium ion binding [GO:0000287]; carbohydrate metabolic process [GO:0005975]	K01838	map00500:Starch and sucrose metabolism
LLNZ_RS01615	4519.49	482.51	0.106762	-3.22753	0.0244044	0.725491	Down	yes	WP_011834376.1	phosphonate ABC transporter substrate-binding protein	phnD	A2RI25		K02044	map02010:ABC transporters
LLNZ_RS03630	90796.5	9551.19	0.105193	-3.24888	0.0233708	0.725491	Down	yes	WP_011834693.1	oligopeptide-binding protein oppA	oppA	A2RJ53	ATP-binding cassette (ABC) transporter complex [GO:0043190]; transmembrane transport [GO:0055085]	K02035	map02024:Quorum sensing
LLNZ_RS10545	1092.55	111.576	0.102124	-3.29161	0.0235307	0.725491	Down	yes	WP_011835820.1	hypothetical protein	ps430	A2RMZ2
LLNZ_RS10555	621.559	62.8076	0.101049	-3.30688	0.0242784	0.725491	Down	yes	WP_011835822.1	aminotransferase	ps428	A2RMZ4	dUTP diphosphatase activity [GO:0004170]; metal ion binding [GO:0046872]; dUTP metabolic process [GO:0046080]	K01520	map00240:Pyrimidine metabolism
LLNZ_RS06000	6418.91	647.288	0.100841	-3.30985	0.0214069	0.725491	Down	yes	WP_011835085.1	glutamate synthase subunit beta	gltD	A2RKG7	glutamate synthase (NADPH) activity [GO:0004355]; iron-sulfur cluster binding [GO:0051536]; glutamate biosynthetic process [GO:0006537]	K00266	map00910:Nitrogen metabolism;map00250:Alanine, aspartate and glutamate metabolism
LLNZ_RS10580	362.898	35.4678	0.0977351	-3.35498	0.0248849	0.725491	Down	yes	WP_011835826.1	hypothetical protein	ps424	A2RMZ8
LLNZ_RS13115	832.606	81.2804	0.0976218	-3.35665	0.0214253	0.725491	Down	yes	WP_011834683.1	bacteriocin		A2RJ39	extracellular region [GO:0005576]; defense response to bacterium [GO:0042742]
LLNZ_RS10615	99.0891	9.60587	0.0969418	-3.36674	0.0354161	0.77827	Down	yes	WP_011835834.1	single-stranded DNA-binding protein	ps416	A2RN06	single-stranded DNA binding [GO:0003697]; DNA recombination [GO:0006310]; DNA repair [GO:0006281]; DNA replication [GO:0006260]	K03111	map03030:DNA replication;map03430:Mismatch repair;map03440:Homologous recombination
LLNZ_RS04895	2137.49	204.679	0.0957565	-3.38449	0.0196237	0.702249	Down	yes	WP_011834899.1	ribose 5-phosphate isomerase B	rpiB	A2RJU5	ribose-5-phosphate isomerase activity [GO:0004751]; carbohydrate metabolic process [GO:0005975]; pentose-phosphate shunt [GO:0006098]	K01808	map00030:Pentose phosphate pathway;map00051:Fructose and mannose metabolism;map00710:Carbon fixation in photosynthetic organisms
LLNZ_RS08255	17658.4	1687.68	0.0955734	-3.38725	0.0187884	0.682099	Down	yes	WP_011835462.1	(S)-acetoin forming diacetyl reductase	butA	A2RLP5	acetoin dehydrogenase activity [GO:0019152]; acetoin catabolic process [GO:0045150]	K03366	map00650:Butanoate metabolism
LLNZ_RS03585	2097.6	195.073	0.0929982	-3.42665	0.0181818	0.679781	Down	yes	WP_011834671.1	hypothetical protein		A2RJ20
LLNZ_RS02480	159.572	14.7783	0.0926119	-3.43266	0.026395	0.726586	Down	yes	WP_011834525.1	RDD family protein		A2RIJ4	integral component of membrane [GO:0016021]
LLNZ_RS04900	3326.56	297.043	0.0892943	-3.48529	0.0164235	0.642827	Down	yes		6-phospho-beta-glucosidase
LLNZ_RS10550	1160.76	101.231	0.0872112	-3.51934	0.0162477	0.642827	Down	yes	WP_011835821.1	DUF1140 domain-containing protein	ps429	A2RMZ3
LLNZ_RS03655	1037.22	85.7139	0.0826383	-3.59705	0.0144635	0.614087	Down	yes	WP_011834698.1	bacteriocin immunity protein		A2RJ58
LLNZ_RS04080	1742.42	143.349	0.08227	-3.60349	0.0139416	0.602132	Down	yes	WP_041168731.1	sugar ABC transporter permease				K10440	map02010:ABC transporters
LLNZ_RS10620	45.0405	3.69456	0.0820276	-3.60775	0.0487213	0.817447	Down	yes	WP_011835835.1	translation initiation factor		A2RN07	translation initiation factor activity [GO:0003743]
LLNZ_RS10600	182.736	14.0393	0.0768287	-3.70221	0.0186049	0.682099	Down	yes	WP_011835831.1	DUF1064 domain-containing protein	ps419	A2RN03
LLNZ_RS05785	23668.1	1799.25	0.0760201	-3.71748	0.0108709	0.49512	Down	yes	WP_011835043.1	metal ABC transporter substrate-binding protein	mtsA	A2RKC2	metal ion binding [GO:0046872]; cell adhesion [GO:0007155]; metal ion transport [GO:0030001]	K11704	map02010:ABC transporters
LLNZ_RS04065	3336.86	226.107	0.0677606	-3.88341	0.0085083	0.409871	Down	yes	WP_011834763.1	ribokinase	rbsK	A2RJD4	cytoplasm [GO:0005737]; ATP binding [GO:0005524]; metal ion binding [GO:0046872]; ribokinase activity [GO:0004747]; D-ribose catabolic process [GO:0019303]	K00852	map00030:Pentose phosphate pathway
LLNZ_RS12985	4300.72	284.481	0.0661474	-3.91817	0.00797613	0.409871	Down	yes	WP_014735011.1	cell wall anchor
LLNZ_RS03835	325259	21422.6	0.065863	-3.92439	0.00762021	0.406141	Down	yes	WP_011834726.1	maltose ABC transporter substrate-binding protein	malE	A2RJ91		K15770	map02010:ABC transporters
LLNZ_RS03500	1514.65	96.0587	0.0634198	-3.97892	0.00749623	0.406141	Down	yes	WP_011834671.1	hypothetical protein		A2RJ20
LLNZ_RS02240	12279.3	726.351	0.0591524	-4.07942	0.00591263	0.344445	Down	yes	WP_011675489.1	PTS lactose/cellobiose transporter subunit IIA	ptcA	A2RIE7	D-glucosamine PTS permease activity [GO:0103111]; protein-N(PI)-phosphohistidine-sugar phosphotransferase activity [GO:0008982]; phosphoenolpyruvate-dependent sugar phosphotransferase system [GO:0009401]	K02759	map02060:Phosphotransferase system (PTS);map00500:Starch and sucrose metabolism
LLNZ_RS03830	95825.6	5629.04	0.0587426	-4.08945	0.00574601	0.344445	Down	yes	WP_011834725.1	sugar ABC transporter permease	malF	A2RJ90	integral component of membrane [GO:0016021]; plasma membrane [GO:0005886]; transmembrane transport [GO:0055085]	K15771	map02010:ABC transporters
LLNZ_RS07355	52.7617	2.95565	0.0560189	-4.15794	0.040115	0.77827	Down	yes	WP_011835309.1	ABC transporter ATP-binding protein		A2RL70	ATP binding [GO:0005524]; ATPase activity [GO:0016887]; peptide transport [GO:0015833]	K02031	map02024:Quorum sensing
LLNZ_RS05035	1661.35	90.8863	0.0547063	-4.19215	0.00504486	0.324035	Down	yes	WP_014734994.1	phosphoribosylformylglycinamidine cyclo-ligase				K01933	map00230:Purine metabolism
LLNZ_RS05040	728.369	37.6846	0.0517383	-4.27262	0.00469825	0.309714	Down	yes	WP_011676469.1	phosphoribosylglycinamide formyltransferase	purN	A2RJX5	phosphoribosylglycinamide formyltransferase activity [GO:0004644]; 'de novo' IMP biosynthetic process [GO:0006189]	K11175	map00670:One carbon pool by folate;map00230:Purine metabolism
LLNZ_RS08080	29.598	1.47783	0.0499299	-4.32395	0.0411996	0.77827	Down	yes	WP_011835433.1	hypothetical protein		A2RLL1
LLNZ_RS13100	388.635	19.2117	0.0494339	-4.33836	0.00536345	0.335886	Down	yes	WP_011834672.1	bacteriocin
LLNZ_RS10595	108.097	5.17239	0.0478495	-4.38535	0.0103829	0.481651	Down	yes	WP_011835830.1	DUF1031 domain-containing protein	ps420	A2RN02
LLNZ_RS04070	1781.03	83.4972	0.0468814	-4.41484	0.00360587	0.265668	Down	yes	WP_011834764.1	D-ribose pyranase	rbsD	A2RJD5	cytoplasm [GO:0005737]; intramolecular lyase activity [GO:0016872]; monosaccharide binding [GO:0048029]; D-ribose catabolic process [GO:0019303]	K06726	map02010:ABC transporters
LLNZ_RS05095	1162.04	53.2017	0.0457829	-4.44905	0.00332739	0.252579	Down	yes	WP_011834930.1	haloacid dehalogenase		A2RJY5	hydrolase activity [GO:0016787]	K07024	map00500:Starch and sucrose metabolism
LLNZ_RS04965	1155.61	48.7683	0.0422013	-4.56657	0.00270208	0.218346	Down	yes	WP_011676479.1	phosphoribosylaminoimidazolesuccinocarboxamide synthase				K01923	map00230:Purine metabolism
LLNZ_RS04970	1142.74	45.8126	0.0400901	-4.64061	0.00238805	0.206278	Down	yes	WP_011676478.1	phosphoribosylformylglycinamidine synthase subunit PurS	purS	A2RJW1	cytoplasm [GO:0005737]; ATP binding [GO:0005524]; phosphoribosylformylglycinamidine synthase activity [GO:0004642]; 'de novo' IMP biosynthetic process [GO:0006189]	K01952	map00230:Purine metabolism
LLNZ_RS03825	62858.5	2411.07	0.0383571	-4.70436	0.00195091	0.174792	Down	yes	WP_011834724.1	sugar ABC transporter permease	malG	A2RJ89	integral component of membrane [GO:0016021]; plasma membrane [GO:0005886]; transmembrane transport [GO:0055085]	K15772	map02010:ABC transporters
LLNZ_RS11190	14268.8	543.84	0.0381139	-4.71354	0.00195377	0.174792	Down	yes	WP_011835925.1	galactose-1-phosphate uridylyltransferase	galT	Q9S6S3	cytoplasm [GO:0005737]; UDP-glucose:hexose-1-phosphate uridylyltransferase activity [GO:0008108]; galactose metabolic process [GO:0006012]	K00965	map00052:Galactose metabolism;map00520:Amino sugar and nucleotide sugar metabolism;map04917:Prolactin signaling pathway
LLNZ_RS05090	1899.42	67.98	0.0357898	-4.80431	0.00173373	0.167038	Down	yes	WP_080506508.1	phosphoribosylamine--glycine ligase				K01945	map00230:Purine metabolism
LLNZ_RS05105	4865.66	164.778	0.0338654	-4.88404	0.00144623	0.15095	Down	yes	WP_011834931.1	5-(carboxyamino)imidazole ribonucleotide synthase				K01589	map00230:Purine metabolism
LLNZ_RS09830	25.7374	0.738913	0.0287097	-5.12232	0.0377543	0.77827	Down	yes	WP_011835706.1	hypothetical protein		A2RMK2
LLNZ_RS05070	4881.1	130.788	0.0267947	-5.22191	0.000789084	0.0859415	Down	yes	WP_011834927.1	bifunctional phosphoribosylaminoimidazolecarboxamide formyltransferase/inosine monophosphate cyclohydrolase	purH	A2RJY0	IMP cyclohydrolase activity [GO:0003937]; phosphoribosylaminoimidazolecarboxamide formyltransferase activity [GO:0004643]; 'de novo' IMP biosynthetic process [GO:0006189]	K00602	map00670:One carbon pool by folate;map00230:Purine metabolism
LLNZ_RS04975	2181.25	51.7239	0.023713	-5.39818	0.000597579	0.0680425	Down	yes	WP_011834913.1	phosphoribosylformylglycinamidine synthase subunit PurQ	purQ	A2RJW2	cytoplasm [GO:0005737]; ATP binding [GO:0005524]; glutaminase activity [GO:0004359]; phosphoribosylformylglycinamidine synthase activity [GO:0004642]; 'de novo' IMP biosynthetic process [GO:0006189]; glutamine metabolic process [GO:0006541]	K01952	map00230:Purine metabolism
LLNZ_RS11195	17390.8	363.545	0.0209045	-5.58004	0.000405917	0.053517	Down	yes	WP_011835926.1	galactokinase	galK	Q9S6S2	cytoplasm [GO:0005737]; ATP binding [GO:0005524]; galactokinase activity [GO:0004335]; galactose binding [GO:0005534]; metal ion binding [GO:0046872]; galactose metabolic process [GO:0006012]	K00849	map00052:Galactose metabolism;map00520:Amino sugar and nucleotide sugar metabolism
LLNZ_RS04980	16006.1	322.905	0.0201739	-5.63137	0.000363971	0.0522012	Down	yes	WP_011834914.1	phosphoribosylformylglycinamidine synthase subunit PurL	purL	A2RJW3	cytoplasm [GO:0005737]; ATP binding [GO:0005524]; metal ion binding [GO:0046872]; phosphoribosylformylglycinamidine synthase activity [GO:0004642]; 'de novo' IMP biosynthetic process [GO:0006189]	K01952	map00230:Purine metabolism
LLNZ_RS05100	2788.65	55.4185	0.0198729	-5.65306	0.000373779	0.0522012	Down	yes	WP_011676459.1	5-(carboxyamino)imidazole ribonucleotide mutase	purE	A2RJY6	5-(carboxyamino)imidazole ribonucleotide mutase activity [GO:0034023]; lyase activity [GO:0016829]; 'de novo' IMP biosynthetic process [GO:0006189]	K01588	map00230:Purine metabolism
LLNZ_RS11200	15441.2	281.526	0.0182322	-5.77737	0.000284089	0.0508317	Down	yes	WP_011835927.1	galactose mutarotase	galM	A2RNB5	aldose 1-epimerase activity [GO:0004034]; carbohydrate binding [GO:0030246]; hexose metabolic process [GO:0019318]	K01785	map00010:Glycolysis / Gluconeogenesis;map00052:Galactose metabolism
LLNZ_RS04985	25575.3	365.762	0.0143014	-6.1277	0.000144545	0.0278526	Down	yes	WP_011834915.1	amidophosphoribosyltransferase				K00764	map00250:Alanine, aspartate and glutamate metabolism;map00230:Purine metabolism
LLNZ_RS11205	12419.6	163.3	0.0131486	-6.24895	0.000120112	0.0250734	Down	yes	WP_011835928.1	MFS transporter	galP	A2RNB6	integral component of membrane [GO:0016021]; transporter activity [GO:0005215]; sodium ion transport [GO:0006814]	K16209
LLNZ_RS00930	177.588	1.47783	0.00832164	-6.90892	0.000358761	0.0522012	Down	yes	WP_011834264.1	Asp-tRNA(Asn)/Glu-tRNA(Gln) amidotransferase GatCAB subunit C	gatC	A2RHP4	ATP binding [GO:0005524]; ligase activity [GO:0016874]; regulation of translational fidelity [GO:0006450]; translation [GO:0006412]	K02435	map00970:Aminoacyl-tRNA biosynthesis
LLNZ_RS11340	553.355	1.47783	0.00267067	-8.54858	1.0202e-05	0.00425933	Down	yes	WP_011835950.1	hypothetical protein	ps505	A2RNE1
LLNZ_RS05610	1947.04	2.95565	0.00151803	-9.36359	9.25143e-07	0.000579371	Down	yes	WP_011835010.1	hypothetical protein		A2RK86	integral component of membrane [GO:0016021]
LLNZ_RS07900	9980.97	11.0837	0.00111048	-9.8146	1.85771e-07	0.000232678	Down	yes	WP_011835402.1	PTS fructose transporter subunit IIC	fruA	A2RLH5	integral component of membrane [GO:0016021]; plasma membrane [GO:0005886]; carbohydrate:proton symporter activity [GO:0005351]; D-glucosamine PTS permease activity [GO:0103111]; protein-N(PI)-phosphohistidine-fructose phosphotransferase system transporter activity [GO:0022877]; phosphoenolpyruvate-dependent sugar phosphotransferase system [GO:0009401]	K02768	map02060:Phosphotransferase system (PTS);map00051:Fructose and mannose metabolism

## Sheet: msmK_0h-VS-vector_0h
Gene	vector_0h	msmK_0h	foldChange	log2FoldChange	pval	padj	Regulate	Significant	Protein product	Protein name	GeneName	Uniprot_Entry	GO	KO	KEGG_pathway
LLNZ_RS07535	0.581227	456.161	784.824	9.61623	2.86082e-06	0.00143213	Up	yes	WP_011835339.1	DUF998 domain-containing protein		A2RLA5	integral component of membrane [GO:0016021]
LLNZ_RS05225	0.581227	377.673	649.786	9.34382	4.55688e-06	0.00190098	Up	yes	WP_011834953.1	VIT family protein		A2RK10	integral component of membrane [GO:0016021]
LLNZ_RS09860	13.3682	6023.35	450.572	8.81561	9.21541e-07	0.00143213	Up	yes	WP_011835710.1	cysteine desulfurase		A2RMK8	cysteine desulfurase activity [GO:0031071]; lyase activity [GO:0016829]; pyridoxal phosphate binding [GO:0030170]; cysteine metabolic process [GO:0006534]	K11717	map00450:Selenocompound metabolism
LLNZ_RS05780	7.55595	2473.53	327.361	8.35474	2.60529e-06	0.00143213	Up	yes	WP_011835042.1	metal ABC transporter permease	mtsC	A2RKC1	ATP-binding cassette (ABC) transporter complex [GO:0043190]; integral component of plasma membrane [GO:0005887]; ATPase activity, coupled to transmembrane movement of substances [GO:0042626]	K11705	map02010:ABC transporters
LLNZ_RS10005	1.16245	129.777	111.64	6.80271	0.00023057	0.064124	Up	yes	WP_011835731.1	NAD(P)-dependent oxidoreductase				K01784	map00052:Galactose metabolism;map00520:Amino sugar and nucleotide sugar metabolism
LLNZ_RS12865	0.581227	60.6142	104.287	6.70441	0.00093855	0.213563	Up	yes	WP_011836171.1	hypothetical protein		A2RP70	integral component of membrane [GO:0016021]
LLNZ_RS02280	108279	6.23971e+06	57.6261	5.84865	0.00020269	0.0634166	Up	yes	WP_011834488.1	sugar ABC transporter ATP-binding protein	msmK	A2RIF5	ATP-binding cassette (ABC) transporter complex [GO:0043190]; ATP binding [GO:0005524]; ATPase activity [GO:0016887]; transmembrane transporter activity [GO:0022857]	K10112	map02010:ABC transporters
LLNZ_RS12530	2.32491	125.114	53.8146	5.74993	0.00130633	0.272479	Up	yes	WP_011836124.1	DUF1634 domain-containing protein		A2RP15	integral component of membrane [GO:0016021]
LLNZ_RS09230	25.574	756.901	29.5965	4.88736	0.00143386	0.276073	Up	yes	WP_011675684.1	cold-shock protein	cspA	A2RM91	cytoplasm [GO:0005737]; DNA binding [GO:0003677]; regulation of transcription, DNA-templated [GO:0006355]
LLNZ_RS06350	5.23104	149.204	28.5229	4.83405	0.0031852	0.498285	Up	yes	WP_011835139.1	hypothetical protein		A2RKN3
LLNZ_RS07355	1.74368	43.5179	24.9575	4.6414	0.0234185	1	Up	yes	WP_011835309.1	ABC transporter ATP-binding protein		A2RL70	ATP binding [GO:0005524]; ATPase activity [GO:0016887]; peptide transport [GO:0015833]	K02031	map02024:Quorum sensing
LLNZ_RS03370	0.581227	13.2108	22.7291	4.50647	0.0318282	1	Up	yes	WP_075070607.1	hypothetical protein
LLNZ_RS06360	493.462	8667.84	17.5654	4.13466	0.00464166	0.580903	Up	yes	WP_011835124.1	cold-shock protein	cspD2	A2RKL8	cytoplasm [GO:0005737]; DNA binding [GO:0003677]; regulation of transcription, DNA-templated [GO:0006355]	K03704
LLNZ_RS09225	90.6714	1519.24	16.7555	4.06656	0.00544957	0.620012	Up	yes	WP_011675685.1	cold-shock protein	cspB	A2RM90	cytoplasm [GO:0005737]; DNA binding [GO:0003677]; regulation of transcription, DNA-templated [GO:0006355]	K03704
LLNZ_RS03365	2.32491	31.0842	13.3701	3.74094	0.0248207	1	Up	yes	WP_011834652.1	hypothetical protein		A2RIZ8	integral component of membrane [GO:0016021]; transferase activity, transferring acyl groups other than amino-acyl groups [GO:0016747]
LLNZ_RS06265	381.866	4653.31	12.1857	3.60712	0.0116007	1	Up	yes	WP_011835124.1	cold-shock protein	cspD2	A2RKL8	cytoplasm [GO:0005737]; DNA binding [GO:0003677]; regulation of transcription, DNA-templated [GO:0006355]	K03704
LLNZ_RS03070	177.274	2107.51	11.8884	3.57148	0.0123718	1	Up	yes	WP_011675765.1	YitT family protein		A2RIU3	integral component of membrane [GO:0016021]
LLNZ_RS06355	42.4296	488.799	11.5203	3.5261	0.0147677	1	Up	yes	WP_003132324.1	cold shock domain-containing protein	cspC	A2RKN4	cytoplasm [GO:0005737]; DNA binding [GO:0003677]; regulation of transcription, DNA-templated [GO:0006355]
LLNZ_RS09235	19.7617	197.385	9.98824	3.32023	0.0245302	1	Up	yes	WP_011835615.1	hypothetical protein		A2RM92
LLNZ_RS04930	32.5487	296.077	9.09643	3.1853	0.0257783	1	Up	yes	WP_011834907.1	MarR family transcriptional regulator	rmaI	A2RJV3	DNA binding [GO:0003677]; DNA binding transcription factor activity [GO:0003700]; transcription, DNA-templated [GO:0006351]
LLNZ_RS00750	285.964	2148.7	7.51388	2.90956	0.0365029	1	Up	yes	WP_014734903.1	argininosuccinate synthase	argG	Q59491	cytoplasm [GO:0005737]; argininosuccinate synthase activity [GO:0004055]; ATP binding [GO:0005524]; arginine biosynthetic process [GO:0006526]	K01940	map00250:Alanine, aspartate and glutamate metabolism;map00220:Arginine biosynthesis
LLNZ_RS13320	647.487	4567.05	7.0535	2.81834	0.0417525	1	Up	yes		cell wall anchor protein
LLNZ_RS00710	31.3863	218.367	6.9574	2.79855	0.0481629	1	Up	yes	WP_080506500.1	QacE family quaternary ammonium compound efflux SMR transporter				K11741
LLNZ_RS05735	87.1841	582.829	6.68504	2.74094	0.04915	1	Up	yes	WP_011835031.1	hypothetical protein		A2RKB0	integral component of membrane [GO:0016021]
LLNZ_RS08720	1559.43	229.246	0.147006	-2.76605	0.0467744	1	Down	yes		PTS cellobiose transporter subunit IIC
LLNZ_RS08255	20660.3	2992.63	0.144849	-2.78737	0.0434717	1	Down	yes	WP_011835462.1	(S)-acetoin forming diacetyl reductase	butA	A2RLP5	acetoin dehydrogenase activity [GO:0019152]; acetoin catabolic process [GO:0045150]	K03366	map00650:Butanoate metabolism
LLNZ_RS06200	624.819	86.2587	0.138054	-2.8567	0.0409116	1	Down	yes	WP_011835115.1	methylenetetrahydrofolate reductase	metF	A2RKK5	cytosol [GO:0005829]; methylenetetrahydrofolate reductase (NAD(P)H) activity [GO:0004489]; methionine biosynthetic process [GO:0009086]; tetrahydrofolate interconversion [GO:0035999]	K00297	map00720:Carbon fixation pathways in prokaryotes;map00670:One carbon pool by folate
LLNZ_RS07940	17208.4	2370.95	0.137779	-2.85958	0.0388257	1	Down	yes	WP_011835410.1	HrcA family transcriptional regulator	hrcA	P42370	DNA binding [GO:0003677]; regulation of transcription, DNA-templated [GO:0006355]; transcription, DNA-templated [GO:0006351]	K03705
LLNZ_RS04065	2614.94	338.041	0.129273	-2.95151	0.0343558	1	Down	yes	WP_011834763.1	ribokinase	rbsK	A2RJD4	cytoplasm [GO:0005737]; ATP binding [GO:0005524]; metal ion binding [GO:0046872]; ribokinase activity [GO:0004747]; D-ribose catabolic process [GO:0019303]	K00852	map00030:Pentose phosphate pathway
LLNZ_RS04080	1649.52	198.162	0.120133	-3.0573	0.0296466	1	Down	yes	WP_041168731.1	sugar ABC transporter permease				K10440	map02010:ABC transporters
LLNZ_RS05785	19603.6	2314.22	0.118051	-3.08252	0.0272458	1	Down	yes	WP_011835043.1	metal ABC transporter substrate-binding protein	mtsA	A2RKC2	metal ion binding [GO:0046872]; cell adhesion [GO:0007155]; metal ion transport [GO:0030001]	K11704	map02010:ABC transporters
LLNZ_RS06195	1911.66	211.373	0.11057	-3.17696	0.0237568	1	Down	yes	WP_011835114.1	5-methyltetrahydropteroyltriglutamate--homocysteine methyltransferase	metE	A2RKK4	5-methyltetrahydropteroyltriglutamate-homocysteine S-methyltransferase activity [GO:0003871]; zinc ion binding [GO:0008270]; methionine biosynthetic process [GO:0009086]	K00549	map00450:Selenocompound metabolism;map00270:Cysteine and methionine metabolism
LLNZ_RS04070	1251.38	135.993	0.108675	-3.20191	0.0238035	1	Down	yes	WP_011834764.1	D-ribose pyranase	rbsD	A2RJD5	cytoplasm [GO:0005737]; intramolecular lyase activity [GO:0016872]; monosaccharide binding [GO:0048029]; D-ribose catabolic process [GO:0019303]	K06726	map02010:ABC transporters
LLNZ_RS03825	73321.8	5083.82	0.0693358	-3.85026	0.00753265	0.785593	Down	yes	WP_011834724.1	sugar ABC transporter permease	malG	A2RJ89	integral component of membrane [GO:0016021]; plasma membrane [GO:0005886]; transmembrane transport [GO:0055085]	K15772	map02010:ABC transporters
LLNZ_RS05745	247.603	17.0963	0.0690474	-3.85627	0.0128685	1	Down	yes	WP_011835035.1	transcriptional regulator Spx		A2RKB4
LLNZ_RS11190	12673.7	767.003	0.0605195	-4.04646	0.00543423	0.620012	Down	yes	WP_011835925.1	galactose-1-phosphate uridylyltransferase	galT	Q9S6S3	cytoplasm [GO:0005737]; UDP-glucose:hexose-1-phosphate uridylyltransferase activity [GO:0008108]; galactose metabolic process [GO:0006012]	K00965	map00052:Galactose metabolism;map00520:Amino sugar and nucleotide sugar metabolism;map04917:Prolactin signaling pathway
LLNZ_RS05650	3659.41	200.493	0.0547885	-4.18998	0.00426302	0.568087	Down	yes	WP_011835018.1	polyprenyl synthetase family protein	ispB	A2RK94	heptaprenyl diphosphate synthase activity [GO:0036422]; isoprenoid biosynthetic process [GO:0008299]	K00805	map00900:Terpenoid backbone biosynthesis
LLNZ_RS11195	16273.8	888.232	0.0545806	-4.19547	0.00417648	0.568087	Down	yes	WP_011835926.1	galactokinase	galK	Q9S6S2	cytoplasm [GO:0005737]; ATP binding [GO:0005524]; galactokinase activity [GO:0004335]; galactose binding [GO:0005534]; metal ion binding [GO:0046872]; galactose metabolic process [GO:0006012]	K00849	map00052:Galactose metabolism;map00520:Amino sugar and nucleotide sugar metabolism
LLNZ_RS08550	2384.77	129	0.054093	-4.20842	0.00431229	0.568087	Down	yes	WP_011675805.1	transcriptional regulator Spx		A2RLV3		K16509
LLNZ_RS11200	12592.3	587.492	0.0466549	-4.42183	0.00281129	0.469111	Down	yes	WP_011835927.1	galactose mutarotase	galM	A2RNB5	aldose 1-epimerase activity [GO:0004034]; carbohydrate binding [GO:0030246]; hexose metabolic process [GO:0019318]	K01785	map00010:Glycolysis / Gluconeogenesis;map00052:Galactose metabolism
LLNZ_RS11205	11926.8	467.04	0.039159	-4.67451	0.00179764	0.321393	Down	yes	WP_011835928.1	MFS transporter	galP	A2RNB6	integral component of membrane [GO:0016021]; transporter activity [GO:0005215]; sodium ion transport [GO:0006814]	K16209
LLNZ_RS08185	968.905	5.43974	0.00561431	-7.47667	1.79867e-05	0.00643153	Down	yes		MFS transporter
LLNZ_RS06165	5661.15	15.5421	0.0027454	-8.50877	2.11198e-06	0.00143213	Down	yes	WP_011835110.1	D-alanine--poly(phosphoribitol) ligase subunit 1	dltA	A2RKJ8	cytoplasm [GO:0005737]; ATP binding [GO:0005524]; D-alanine [D-alanyl carrier protein] ligase activity [GO:0047473]; lipoteichoic acid biosynthetic process [GO:0070395]	K03367	map02020:Two-component system;map05150:Staphylococcus aureus infection;map00473:D-Alanine metabolism
LLNZ_RS02190	1106.08	2.33132	0.00210774	-8.89009	2.55468e-06	0.00143213	Down	yes	WP_011834474.1	phosphomevalonate kinase		A2RID6	ATP binding [GO:0005524]; phosphomevalonate kinase activity [GO:0004631]	K00938	map00900:Terpenoid backbone biosynthesis

## Sheet: msmK_2.5h-VS-vector_2.5h
Gene	vector_2.5h	msmK_2.5h	foldChange	log2FoldChange	pval	padj	Regulate	Significant	Protein product	Protein name	GeneName	Uniprot_Entry	GO	KO	KEGG_pathway
LLNZ_RS09385	1.28687	2487.11	1932.68	10.9164	2.2281e-07	0.000558361	Up	yes	WP_011835640.1	Asp23/Gls24 family envelope stress response protein		A2RMC1
LLNZ_RS08945	1.28687	634.764	493.262	8.94621	9.55488e-06	0.0119723	Up	yes	WP_011835568.1	3-oxoacyl-ACP synthase III	fabH	A2RM32	cytoplasm [GO:0005737]; 3-oxoacyl-[acyl-carrier-protein] synthase activity [GO:0004315]; beta-ketoacyl-acyl-carrier-protein synthase III activity [GO:0033818]; fatty acid biosynthetic process [GO:0006633]	K00648	map00061:Fatty acid biosynthesis
LLNZ_RS12245	3.86061	675.281	174.916	7.45051	3.68866e-05	0.0160685	Up	yes	WP_011836078.1	phosphopantetheine adenylyltransferase	coaD	A2RNW2	cytoplasm [GO:0005737]; ATP binding [GO:0005524]; pantetheine-phosphate adenylyltransferase activity [GO:0004595]; coenzyme A biosynthetic process [GO:0015937]	K00954	map00770:Pantothenate and CoA biosynthesis
LLNZ_RS05780	18.0162	2701.12	149.928	7.22812	2.08255e-05	0.0160685	Up	yes	WP_011835042.1	metal ABC transporter permease	mtsC	A2RKC1	ATP-binding cassette (ABC) transporter complex [GO:0043190]; integral component of plasma membrane [GO:0005887]; ATPase activity, coupled to transmembrane movement of substances [GO:0042626]	K11705	map02010:ABC transporters
LLNZ_RS08185	6.43435	745.926	115.929	6.85709	6.96289e-05	0.0249271	Up	yes		MFS transporter
LLNZ_RS02280	82467.8	5.85374e+06	70.9821	6.14938	0.00011186	0.03504	Up	yes	WP_011834488.1	sugar ABC transporter ATP-binding protein	msmK	A2RIF5	ATP-binding cassette (ABC) transporter complex [GO:0043190]; ATP binding [GO:0005524]; ATPase activity [GO:0016887]; transmembrane transporter activity [GO:0022857]	K10112	map02010:ABC transporters
LLNZ_RS10455	1.28687	52.9836	41.1724	5.36361	0.0149158	1	Up	yes	WP_010905934.1	Clp protease ClpP
LLNZ_RS10995	11.5818	420.752	36.3286	5.18303	0.0011844	0.29681	Up	yes	WP_011835885.1	hypothetical protein		A2RN71	integral component of membrane [GO:0016021]
LLNZ_RS10005	2.57374	92.4616	35.925	5.16691	0.0039703	0.710684	Up	yes	WP_011835731.1	NAD(P)-dependent oxidoreductase				K01784	map00052:Galactose metabolism;map00520:Amino sugar and nucleotide sugar metabolism
LLNZ_RS06360	289.546	5619.38	19.4076	4.27855	0.00355759	0.685795	Up	yes	WP_011835124.1	cold-shock protein	cspD2	A2RKL8	cytoplasm [GO:0005737]; DNA binding [GO:0003677]; regulation of transcription, DNA-templated [GO:0006355]	K03704
LLNZ_RS12530	11.5818	183.884	15.8769	3.98886	0.0138133	1	Up	yes	WP_011836124.1	DUF1634 domain-containing protein		A2RP15	integral component of membrane [GO:0016021]
LLNZ_RS03070	137.695	1755.73	12.7509	3.67252	0.0104407	1	Up	yes	WP_011675765.1	YitT family protein		A2RIU3	integral component of membrane [GO:0016021]
LLNZ_RS09230	41.1799	509.058	12.3618	3.62782	0.0128702	1	Up	yes	WP_011675684.1	cold-shock protein	cspA	A2RM91	cytoplasm [GO:0005737]; DNA binding [GO:0003677]; regulation of transcription, DNA-templated [GO:0006355]
LLNZ_RS06350	9.0081	109.084	12.1095	3.59807	0.0244224	1	Up	yes	WP_011835139.1	hypothetical protein		A2RKN3
LLNZ_RS06355	27.0243	287.774	10.6487	3.41261	0.019776	1	Up	yes	WP_003132324.1	cold shock domain-containing protein	cspC	A2RKN4	cytoplasm [GO:0005737]; DNA binding [GO:0003677]; regulation of transcription, DNA-templated [GO:0006355]
LLNZ_RS09225	105.523	1106.42	10.4851	3.39027	0.0171811	1	Up	yes	WP_011675685.1	cold-shock protein	cspB	A2RM90	cytoplasm [GO:0005737]; DNA binding [GO:0003677]; regulation of transcription, DNA-templated [GO:0006355]	K03704
LLNZ_RS09235	14.1556	138.173	9.76102	3.28703	0.0309374	1	Up	yes	WP_011835615.1	hypothetical protein		A2RM92
LLNZ_RS00750	275.39	2454.91	8.91428	3.15612	0.024384	1	Up	yes	WP_014734903.1	argininosuccinate synthase	argG	Q59491	cytoplasm [GO:0005737]; argininosuccinate synthase activity [GO:0004055]; ATP binding [GO:0005524]; arginine biosynthetic process [GO:0006526]	K01940	map00250:Alanine, aspartate and glutamate metabolism;map00220:Arginine biosynthesis
LLNZ_RS13320	431.102	3639.25	8.44173	3.07754	0.0273919	1	Up	yes		cell wall anchor protein
LLNZ_RS06265	239.358	1696.51	7.08777	2.82533	0.0411706	1	Up	yes	WP_011835124.1	cold-shock protein	cspD2	A2RKL8	cytoplasm [GO:0005737]; DNA binding [GO:0003677]; regulation of transcription, DNA-templated [GO:0006355]	K03704
LLNZ_RS04065	3336.86	510.097	0.152868	-2.70965	0.0491158	1	Down	yes	WP_011834763.1	ribokinase	rbsK	A2RJD4	cytoplasm [GO:0005737]; ATP binding [GO:0005524]; metal ion binding [GO:0046872]; ribokinase activity [GO:0004747]; D-ribose catabolic process [GO:0019303]	K00852	map00030:Pentose phosphate pathway
LLNZ_RS07940	16819.4	2462.18	0.146389	-2.77212	0.0437372	1	Down	yes	WP_011835410.1	HrcA family transcriptional regulator	hrcA	P42370	DNA binding [GO:0003677]; regulation of transcription, DNA-templated [GO:0006355]; transcription, DNA-templated [GO:0006351]	K03705
LLNZ_RS06195	1635.61	201.545	0.123223	-3.02065	0.0301986	1	Down	yes	WP_011835114.1	5-methyltetrahydropteroyltriglutamate--homocysteine methyltransferase	metE	A2RKK4	5-methyltetrahydropteroyltriglutamate-homocysteine S-methyltransferase activity [GO:0003871]; zinc ion binding [GO:0008270]; methionine biosynthetic process [GO:0009086]	K00549	map00450:Selenocompound metabolism;map00270:Cysteine and methionine metabolism
LLNZ_RS05785	23668.1	2669.96	0.112808	-3.14806	0.0240533	1	Down	yes	WP_011835043.1	metal ABC transporter substrate-binding protein	mtsA	A2RKC2	metal ion binding [GO:0046872]; cell adhesion [GO:0007155]; metal ion transport [GO:0030001]	K11704	map02010:ABC transporters
LLNZ_RS04070	1781.03	182.845	0.102663	-3.28402	0.0204641	1	Down	yes	WP_011834764.1	D-ribose pyranase	rbsD	A2RJD5	cytoplasm [GO:0005737]; intramolecular lyase activity [GO:0016872]; monosaccharide binding [GO:0048029]; D-ribose catabolic process [GO:0019303]	K06726	map02010:ABC transporters
LLNZ_RS03825	62858.5	6296.74	0.100173	-3.31943	0.0181199	1	Down	yes	WP_011834724.1	sugar ABC transporter permease	malG	A2RJ89	integral component of membrane [GO:0016021]; plasma membrane [GO:0005886]; transmembrane transport [GO:0055085]	K15772	map02010:ABC transporters
LLNZ_RS08550	1079.68	78.956	0.0731287	-3.77342	0.00923819	1	Down	yes	WP_011675805.1	transcriptional regulator Spx		A2RLV3		K16509
LLNZ_RS11190	14268.8	923.577	0.0647269	-3.94949	0.00629949	0.986657	Down	yes	WP_011835925.1	galactose-1-phosphate uridylyltransferase	galT	Q9S6S3	cytoplasm [GO:0005737]; UDP-glucose:hexose-1-phosphate uridylyltransferase activity [GO:0008108]; galactose metabolic process [GO:0006012]	K00965	map00052:Galactose metabolism;map00520:Amino sugar and nucleotide sugar metabolism;map04917:Prolactin signaling pathway
LLNZ_RS11195	17390.8	1029.54	0.0592006	-4.07824	0.00502294	0.839165	Down	yes	WP_011835926.1	galactokinase	galK	Q9S6S2	cytoplasm [GO:0005737]; ATP binding [GO:0005524]; galactokinase activity [GO:0004335]; galactose binding [GO:0005534]; metal ion binding [GO:0046872]; galactose metabolic process [GO:0006012]	K00849	map00052:Galactose metabolism;map00520:Amino sugar and nucleotide sugar metabolism
LLNZ_RS07480	59.1961	3.11668	0.0526502	-4.24742	0.0171498	1	Down	yes	WP_011835332.1	helicase	comFA	A2RL94	ATP binding [GO:0005524]; DNA binding [GO:0003677]; helicase activity [GO:0004386]	K02240
LLNZ_RS11200	15441.2	687.748	0.0445399	-4.48876	0.00244175	0.50992	Down	yes	WP_011835927.1	galactose mutarotase	galM	A2RNB5	aldose 1-epimerase activity [GO:0004034]; carbohydrate binding [GO:0030246]; hexose metabolic process [GO:0019318]	K01785	map00010:Glycolysis / Gluconeogenesis;map00052:Galactose metabolism
LLNZ_RS11205	12419.6	549.575	0.0442507	-4.49816	0.00241349	0.50992	Down	yes	WP_011835928.1	MFS transporter	galP	A2RNB6	integral component of membrane [GO:0016021]; transporter activity [GO:0005215]; sodium ion transport [GO:0006814]	K16209
LLNZ_RS00930	177.588	2.07779	0.0117	-6.41734	0.000680275	0.189419	Down	yes	WP_011834264.1	Asp-tRNA(Asn)/Glu-tRNA(Gln) amidotransferase GatCAB subunit C	gatC	A2RHP4	ATP binding [GO:0005524]; ligase activity [GO:0016874]; regulation of translational fidelity [GO:0006450]; translation [GO:0006412]	K02435	map00970:Aminoacyl-tRNA biosynthesis

## Sheet: dppA_0h-VS-vector_0h
Gene	vector_0h	dppA_0h	foldChange	log2FoldChange	pval	padj	Regulate	Significant	Protein product	Protein name	GeneName	Uniprot_Entry	GO	KO	KEGG_pathway
LLNZ_RS01875	759.083	5.1949e+06	6843.65	12.7406	3.97815e-10	9.95732e-07	Up	yes	WP_011834420.1	peptide ABC transporter substrate-binding protein	dppA	A2RI74	ATP-binding cassette (ABC) transporter complex [GO:0043190]; transmembrane transport [GO:0055085]	K15580	map02024:Quorum sensing;map02010:ABC transporters
LLNZ_RS08945	0.581227	1310.23	2254.25	11.1384	1.52434e-07	0.000190771	Up	yes	WP_011835568.1	3-oxoacyl-ACP synthase III	fabH	A2RM32	cytoplasm [GO:0005737]; 3-oxoacyl-[acyl-carrier-protein] synthase activity [GO:0004315]; beta-ketoacyl-acyl-carrier-protein synthase III activity [GO:0033818]; fatty acid biosynthetic process [GO:0006633]	K00648	map00061:Fatty acid biosynthesis
LLNZ_RS07535	0.581227	662.25	1139.4	10.1541	1.01725e-06	0.000509233	Up	yes	WP_011835339.1	ABC transporter permease		A2RLA5	integral component of membrane [GO:0016021]
LLNZ_RS09860	13.3682	6603.73	493.987	8.94833	7.04571e-07	0.000445079	Up	yes	WP_011835710.1	cysteine desulfurase		A2RMK8	cysteine desulfurase activity [GO:0031071]; lyase activity [GO:0016829]; pyridoxal phosphate binding [GO:0030170]; cysteine metabolic process [GO:0006534]	K11717	map00450:Selenocompound metabolism
LLNZ_RS05225	0.581227	213.992	368.173	8.52424	2.11822e-05	0.00757414	Up	yes	WP_011834953.1	vacuolar iron transporter family protein		A2RK10	integral component of membrane [GO:0016021]
LLNZ_RS12865	0.581227	36.7916	63.3	5.98413	0.00311829	0.520338	Up	yes	WP_011836171.1	hypothetical protein		A2RP70	integral component of membrane [GO:0016021]
LLNZ_RS09230	25.574	498.564	19.495	4.28503	0.00410977	0.642922	Up	yes	WP_011675684.1	cold-shock protein	cspA	A2RM91	cytoplasm [GO:0005737]; DNA binding [GO:0003677]; regulation of transcription, DNA-templated [GO:0006355]
LLNZ_RS03070	177.274	2817.19	15.8917	3.9902	0.00596698	0.878549	Up	yes	WP_011675765.1	YitT family protein		A2RIU3	integral component of membrane [GO:0016021]
LLNZ_RS06360	493.462	7576.08	15.3529	3.94044	0.00643548	0.894889	Up	yes	WP_011835124.1	cold-shock protein	cspD2	A2RKL8	cytoplasm [GO:0005737]; DNA binding [GO:0003677]; regulation of transcription, DNA-templated [GO:0006355]	K03704
LLNZ_RS09225	90.6714	1265.93	13.9618	3.80341	0.00847958	1	Up	yes	WP_011675685.1	cold-shock protein	cspB	A2RM90	cytoplasm [GO:0005737]; DNA binding [GO:0003677]; regulation of transcription, DNA-templated [GO:0006355]	K03704
LLNZ_RS03365	2.32491	28.5323	12.2724	3.61735	0.0296743	1	Up	yes	WP_011834652.1	hypothetical protein		A2RIZ8	integral component of membrane [GO:0016021]; transferase activity, transferring acyl groups other than amino-acyl groups [GO:0016747]
LLNZ_RS06350	5.23104	61.5697	11.7701	3.55705	0.024304	1	Up	yes	WP_011835139.1	hypothetical protein		A2RKN3
LLNZ_RS06265	381.866	3926.95	10.2836	3.36227	0.0172809	1	Up	yes	WP_011835124.1	cold-shock protein	cspD2	A2RKL8	cytoplasm [GO:0005737]; DNA binding [GO:0003677]; regulation of transcription, DNA-templated [GO:0006355]	K03704
LLNZ_RS06355	42.4296	421.227	9.92767	3.31146	0.0207489	1	Up	yes	WP_003132324.1	cold shock domain-containing protein	cspC	A2RKN4	cytoplasm [GO:0005737]; DNA binding [GO:0003677]; regulation of transcription, DNA-templated [GO:0006355]
LLNZ_RS03360	1050.86	10134.2	9.64376	3.2696	0.0198984	1	Up	yes	WP_011834651.1	magnesium-transporting ATPase	pacL	A2RIZ7	integral component of membrane [GO:0016021]; hydrolase activity [GO:0016787]; nucleotide binding [GO:0000166]	K01537
LLNZ_RS04930	32.5487	284.572	8.74296	3.12812	0.0279545	1	Up	yes	WP_011834907.1	MarR family transcriptional regulator	rmaI	A2RJV3	DNA binding [GO:0003677]; DNA binding transcription factor activity [GO:0003700]; transcription, DNA-templated [GO:0006351]
LLNZ_RS09550	205.754	1639.11	7.96632	2.99391	0.0320303	1	Up	yes	WP_011835662.1	alpha/beta hydrolase		A2RMF1	integral component of membrane [GO:0016021]
LLNZ_RS01910	2340.02	16739.4	7.15355	2.83866	0.0397284	1	Up	yes	WP_011834425.1	ATP-dependent helicase	rheA	A2RI80	cytoplasm [GO:0005737]; ATP binding [GO:0005524]; ATP-dependent RNA helicase activity [GO:0004004]; RNA binding [GO:0003723]; RNA catabolic process [GO:0006401]; RNA secondary structure unwinding [GO:0010501]	K05592	map03018:RNA degradation
LLNZ_RS09555	4962.52	34435.5	6.93912	2.79475	0.0425329	1	Up	yes	WP_011676727.1	NCS2 family permease	pbuO	A2RMF2	integral component of membrane [GO:0016021]; transmembrane transporter activity [GO:0022857]	K06901
LLNZ_RS12350	3442.03	23497.1	6.82653	2.77115	0.0441204	1	Up	yes	WP_080506525.1	internalin
LLNZ_RS13320	647.487	4392.47	6.78388	2.76211	0.0451451	1	Up	yes		cell wall anchor protein
LLNZ_RS03830	93492.1	14170.8	0.151572	-2.72192	0.0475373	1	Down	yes	WP_011834725.1	sugar ABC transporter permease	malF	A2RJ90	integral component of membrane [GO:0016021]; plasma membrane [GO:0005886]; transmembrane transport [GO:0055085]	K15771	map02010:ABC transporters
LLNZ_RS06670	9925.61	1500.95	0.15122	-2.72528	0.0475328	1	Down	yes	WP_011835192.1	N-acetylmannosamine-6-phosphate 2-epimerase	nanE	A2RKU2	N-acylglucosamine-6-phosphate 2-epimerase activity [GO:0047465]; carbohydrate metabolic process [GO:0005975]; N-acetylmannosamine metabolic process [GO:0006051]; N-acetylneuraminate catabolic process [GO:0019262]	K01788	map00520:Amino sugar and nucleotide sugar metabolism
LLNZ_RS08255	20660.3	3055.96	0.147915	-2.75716	0.0451616	1	Down	yes	WP_011835462.1	(S)-acetoin forming diacetyl reductase	butA	A2RLP5	acetoin dehydrogenase activity [GO:0019152]; acetoin catabolic process [GO:0045150]	K03366	map00650:Butanoate metabolism
LLNZ_RS02325	2457.43	359.657	0.146355	-2.77246	0.0450905	1	Down	yes	WP_011834498.1	beta-phosphoglucomutase	pgmB	A2RIG5	beta-phosphoglucomutase activity [GO:0008801]; hydrolase activity [GO:0016787]; magnesium ion binding [GO:0000287]; carbohydrate metabolic process [GO:0005975]	K01838	map00500:Starch and sucrose metabolism
LLNZ_RS12985	5124.68	723.069	0.141095	-2.82526	0.0412212	1	Down	yes	WP_014735011.1	cell wall anchor
LLNZ_RS04900	2667.83	364.913	0.136783	-2.87004	0.0386266	1	Down	yes		6-phospho-beta-glucosidase
LLNZ_RS02240	16473.1	2184.22	0.132593	-2.91492	0.0353669	1	Down	yes	WP_011675489.1	PTS lactose/cellobiose transporter subunit IIA	ptcA	A2RIE7	D-glucosamine PTS permease activity [GO:0103111]; protein-N(PI)-phosphohistidine-sugar phosphotransferase activity [GO:0008982]; phosphoenolpyruvate-dependent sugar phosphotransferase system [GO:0009401]	K02759	map02060:Phosphotransferase system (PTS);map00500:Starch and sucrose metabolism
LLNZ_RS04895	2259.23	289.828	0.128286	-2.96256	0.0337311	1	Down	yes	WP_011834899.1	ribose 5-phosphate isomerase B	rpiB	A2RJU5	ribose-5-phosphate isomerase activity [GO:0004751]; carbohydrate metabolic process [GO:0005975]; pentose-phosphate shunt [GO:0006098]	K01808	map00030:Pentose phosphate pathway;map00051:Fructose and mannose metabolism;map00710:Carbon fixation in photosynthetic organisms
LLNZ_RS05785	19603.6	2495.07	0.127276	-2.97397	0.0321134	1	Down	yes	WP_011835043.1	metal ABC transporter substrate-binding protein	mtsA	A2RKC2	metal ion binding [GO:0046872]; cell adhesion [GO:0007155]; metal ion transport [GO:0030001]	K11704	map02010:ABC transporters
LLNZ_RS06200	624.819	78.0884	0.124978	-3.00026	0.0324616	1	Down	yes	WP_011835115.1	methylenetetrahydrofolate reductase	metF	A2RKK5	cytosol [GO:0005829]; methylenetetrahydrofolate reductase (NAD(P)H) activity [GO:0004489]; methionine biosynthetic process [GO:0009086]; tetrahydrofolate interconversion [GO:0035999]	K00297	map00720:Carbon fixation pathways in prokaryotes;map00670:One carbon pool by folate
LLNZ_RS07940	17208.4	1704.43	0.0990464	-3.33575	0.0178568	1	Down	yes	WP_011835410.1	HrcA family transcriptional regulator	hrcA	P42370	DNA binding [GO:0003677]; regulation of transcription, DNA-templated [GO:0006355]; transcription, DNA-templated [GO:0006351]	K03705
LLNZ_RS13100	526.01	50.3069	0.0956387	-3.38626	0.0199672	1	Down	yes	WP_011834672.1	bacteriocin
LLNZ_RS03820	44.1733	3.75425	0.0849892	-3.55658	0.0398539	1	Down	yes	WP_011834723.1	CPBP family intramembrane metalloprotease		A2RJ88	integral component of membrane [GO:0016021]	K07052
LLNZ_RS03825	73321.8	5666.66	0.0772849	-3.69367	0.00975039	1	Down	yes	WP_011834724.1	sugar ABC transporter permease	malG	A2RJ89	integral component of membrane [GO:0016021]; plasma membrane [GO:0005886]; transmembrane transport [GO:0055085]	K15772	map02010:ABC transporters
LLNZ_RS11190	12673.7	551.875	0.043545	-4.52135	0.00232398	0.415495	Down	yes	WP_011835925.1	galactose-1-phosphate uridylyltransferase	galT	Q9S6S3	cytoplasm [GO:0005737]; UDP-glucose:hexose-1-phosphate uridylyltransferase activity [GO:0008108]; galactose metabolic process [GO:0006012]	K00965	map00052:Galactose metabolism;map00520:Amino sugar and nucleotide sugar metabolism;map04917:Prolactin signaling pathway
LLNZ_RS11195	16273.8	549.622	0.0337735	-4.88797	0.00119763	0.23059	Down	yes	WP_011835926.1	galactokinase	galK	Q9S6S2	cytoplasm [GO:0005737]; ATP binding [GO:0005524]; galactokinase activity [GO:0004335]; galactose binding [GO:0005534]; metal ion binding [GO:0046872]; galactose metabolic process [GO:0006012]	K00849	map00052:Galactose metabolism;map00520:Amino sugar and nucleotide sugar metabolism
LLNZ_RS11200	12592.3	397.95	0.0316027	-4.98381	0.00101203	0.211094	Down	yes	WP_011835927.1	galactose mutarotase	galM	A2RNB5	aldose 1-epimerase activity [GO:0004034]; carbohydrate binding [GO:0030246]; hexose metabolic process [GO:0019318]	K01785	map00010:Glycolysis / Gluconeogenesis;map00052:Galactose metabolism
LLNZ_RS11205	11926.8	280.818	0.0235452	-5.40843	0.000468624	0.106633	Down	yes	WP_011835928.1	MFS transporter	galP	A2RNB6	integral component of membrane [GO:0016021]; transporter activity [GO:0005215]; sodium ion transport [GO:0006814]	K16209
LLNZ_RS08185	968.905	6.75765	0.00697452	-7.16369	2.82254e-05	0.00784981	Down	yes		MFS transporter
LLNZ_RS11340	362.104	1.5017	0.00414715	-7.91367	2.72003e-05	0.00784981	Down	yes	WP_011835950.1	hypothetical protein	ps505	A2RNE1
LLNZ_RS06165	5661.15	16.5187	0.0029179	-8.42085	2.40701e-06	0.00100412	Down	yes	WP_011835110.1	D-alanine--poly(phosphoribitol) ligase subunit 1	dltA	A2RKJ8	cytoplasm [GO:0005737]; ATP binding [GO:0005524]; D-alanine [D-alanyl carrier protein] ligase activity [GO:0047473]; lipoteichoic acid biosynthetic process [GO:0070395]	K03367	map02020:Two-component system;map05150:Staphylococcus aureus infection;map00473:D-Alanine metabolism
LLNZ_RS00805	2158.1	3.0034	0.00139169	-9.48895	7.11272e-07	0.000445079	Down	yes	WP_003131820.1	IreB family regulatory phosphoprotein		A2RHM1

## Sheet: dppA_2.5h-VS-vector_2.5h
Gene	vector_2.5h	dppA_2.5h	foldChange	log2FoldChange	pval	padj	Regulate	Significant	Protein product	Protein name	GeneName	Uniprot_Entry	GO	KO	KEGG_pathway
LLNZ_RS01875	873.785	4.7156e+06	5396.74	12.3979	8.23189e-10	2.06291e-06	Up	yes	WP_011834420.1	peptide ABC transporter substrate-binding protein	dppA	A2RI74	ATP-binding cassette (ABC) transporter complex [GO:0043190]; transmembrane transport [GO:0055085]	K15580	map02024:Quorum sensing;map02010:ABC transporters
LLNZ_RS09385	1.28687	3759.37	2921.33	11.5124	7.78997e-08	9.76083e-05	Up	yes	WP_011835640.1	Asp23/Gls24 family envelope stress response protein		A2RMC1
LLNZ_RS08945	1.28687	1237.78	961.852	9.90967	1.67944e-06	0.00105217	Up	yes	WP_011835568.1	3-oxoacyl-ACP synthase III	fabH	A2RM32	cytoplasm [GO:0005737]; 3-oxoacyl-[acyl-carrier-protein] synthase activity [GO:0004315]; beta-ketoacyl-acyl-carrier-protein synthase III activity [GO:0033818]; fatty acid biosynthetic process [GO:0006633]	K00648	map00061:Fatty acid biosynthesis
LLNZ_RS12245	3.86061	1094.57	283.521	8.14731	1.0824e-05	0.005425	Up	yes	WP_011836078.1	phosphopantetheine adenylyltransferase	coaD	A2RNW2	cytoplasm [GO:0005737]; ATP binding [GO:0005524]; pantetheine-phosphate adenylyltransferase activity [GO:0004595]; coenzyme A biosynthetic process [GO:0015937]	K00954	map00770:Pantothenate and CoA biosynthesis
LLNZ_RS10005	2.57374	185.837	72.2052	6.17403	0.000736896	0.156014	Up	yes	WP_011835731.1	NAD(P)-dependent oxidoreductase				K01784	map00052:Galactose metabolism;map00520:Amino sugar and nucleotide sugar metabolism
LLNZ_RS10995	11.5818	357.183	30.8399	4.94673	0.00194417	0.324806	Up	yes	WP_011835885.1	hypothetical protein		A2RN71	integral component of membrane [GO:0016021]
LLNZ_RS10455	1.28687	28.9838	22.5227	4.49331	0.0475493	1	Up	yes	WP_010905934.1	Clp protease ClpP
LLNZ_RS03070	137.695	2649.46	19.2415	4.26615	0.00400542	0.627349	Up	yes	WP_011675765.1	YitT family protein		A2RIU3	integral component of membrane [GO:0016021]
LLNZ_RS06360	289.546	4944.3	17.076	4.0939	0.00529249	0.780175	Up	yes	WP_011835124.1	cold-shock protein	cspD2	A2RKL8	cytoplasm [GO:0005737]; DNA binding [GO:0003677]; regulation of transcription, DNA-templated [GO:0006355]	K03704
LLNZ_RS06355	27.0243	329.052	12.1761	3.60599	0.015357	1	Up	yes	WP_003132324.1	cold shock domain-containing protein	cspC	A2RKN4	cytoplasm [GO:0005737]; DNA binding [GO:0003677]; regulation of transcription, DNA-templated [GO:0006355]
LLNZ_RS09230	41.1799	423.675	10.2884	3.36295	0.021161	1	Up	yes	WP_011675684.1	cold-shock protein	cspA	A2RM91	cytoplasm [GO:0005737]; DNA binding [GO:0003677]; regulation of transcription, DNA-templated [GO:0006355]
LLNZ_RS03360	1041.08	10208.3	9.80548	3.29359	0.0201913	1	Up	yes	WP_011834651.1	magnesium-transporting ATPase	pacL	A2RIZ7	integral component of membrane [GO:0016021]; hydrolase activity [GO:0016787]; nucleotide binding [GO:0000166]	K01537
LLNZ_RS09225	105.523	993.122	9.41139	3.23441	0.0235874	1	Up	yes	WP_011675685.1	cold-shock protein	cspB	A2RM90	cytoplasm [GO:0005737]; DNA binding [GO:0003677]; regulation of transcription, DNA-templated [GO:0006355]	K03704
LLNZ_RS09555	3746.08	32470.4	8.66783	3.11567	0.0268892	1	Up	yes	WP_011676727.1	NCS2 family permease	pbuO	A2RMF2	integral component of membrane [GO:0016021]; transmembrane transporter activity [GO:0022857]	K06901
LLNZ_RS01910	1609.88	13103.2	8.13929	3.0249	0.0311308	1	Up	yes	WP_011834425.1	ATP-dependent helicase	rheA	A2RI80	cytoplasm [GO:0005737]; ATP binding [GO:0005524]; ATP-dependent RNA helicase activity [GO:0004004]; RNA binding [GO:0003723]; RNA catabolic process [GO:0006401]; RNA secondary structure unwinding [GO:0010501]	K05592	map03018:RNA degradation
LLNZ_RS13320	431.102	3430.32	7.9571	2.99224	0.0332919	1	Up	yes		cell wall anchor protein
LLNZ_RS03350	104.237	818.367	7.85106	2.97289	0.0355115	1	Up	yes	WP_003129597.1	transcriptional regulator Spx	spxA	P60376	cytoplasm [GO:0005737]; regulation of transcription, DNA-templated [GO:0006355]; transcription, DNA-templated [GO:0006351]	K16509
LLNZ_RS06265	239.358	1786.77	7.46483	2.90011	0.0387649	1	Up	yes	WP_011835124.1	cold-shock protein	cspD2	A2RKL8	cytoplasm [GO:0005737]; DNA binding [GO:0003677]; regulation of transcription, DNA-templated [GO:0006355]	K03704
LLNZ_RS08025	61.7698	457.774	7.41097	2.88966	0.0417366	1	Up	yes	WP_014735074.1	peptidoglycan endopeptidase
LLNZ_RS09550	198.178	1461.98	7.37709	2.88305	0.0404748	1	Up	yes	WP_011835662.1	alpha/beta hydrolase		A2RMF1	integral component of membrane [GO:0016021]
LLNZ_RS07135	1941.89	13675.3	7.04224	2.81604	0.0432529	1	Up	yes	WP_011835272.1	guanosine monophosphate reductase	guaC	A2RL29	GMP reductase complex [GO:1902560]; dihydroorotate dehydrogenase activity [GO:0004152]; GMP reductase activity [GO:0003920]; 'de novo' pyrimidine nucleobase biosynthetic process [GO:0006207]; purine nucleotide metabolic process [GO:0006163]	K00364	map00230:Purine metabolism
LLNZ_RS02240	12279.3	1783.36	0.145233	-2.78356	0.0456389	1	Down	yes	WP_011675489.1	PTS lactose/cellobiose transporter subunit IIA	ptcA	A2RIE7	D-glucosamine PTS permease activity [GO:0103111]; protein-N(PI)-phosphohistidine-sugar phosphotransferase activity [GO:0008982]; phosphoenolpyruvate-dependent sugar phosphotransferase system [GO:0009401]	K02759	map02060:Phosphotransferase system (PTS);map00500:Starch and sucrose metabolism
LLNZ_RS08255	17658.4	2520.74	0.14275	-2.80844	0.0438347	1	Down	yes	WP_011835462.1	(S)-acetoin forming diacetyl reductase	butA	A2RLP5	acetoin dehydrogenase activity [GO:0019152]; acetoin catabolic process [GO:0045150]	K03366	map00650:Butanoate metabolism
LLNZ_RS13100	388.635	54.5578	0.140383	-2.83256	0.0496544	1	Down	yes	WP_011834672.1	bacteriocin
LLNZ_RS04910	770.836	93.7712	0.121649	-3.03921	0.0339562	1	Down	yes	WP_011834903.1	AraC family transcriptional regulator		A2RJU9	DNA binding transcription factor activity [GO:0003700]; sequence-specific DNA binding [GO:0043565]; transcription, DNA-templated [GO:0006351]
LLNZ_RS05785	23668.1	2745.79	0.116012	-3.10765	0.0273873	1	Down	yes	WP_011835043.1	metal ABC transporter substrate-binding protein	mtsA	A2RKC2	metal ion binding [GO:0046872]; cell adhesion [GO:0007155]; metal ion transport [GO:0030001]	K11704	map02010:ABC transporters
LLNZ_RS04310	118.392	13.6394	0.115206	-3.11772	0.0471371	1	Down	yes	WP_011676912.1	hypothetical protein	ps345	A2RJI3
LLNZ_RS04895	2137.49	242.953	0.113662	-3.13717	0.0271189	1	Down	yes	WP_011834899.1	ribose 5-phosphate isomerase B	rpiB	A2RJU5	ribose-5-phosphate isomerase activity [GO:0004751]; carbohydrate metabolic process [GO:0005975]; pentose-phosphate shunt [GO:0006098]	K01808	map00030:Pentose phosphate pathway;map00051:Fructose and mannose metabolism;map00710:Carbon fixation in photosynthetic organisms
LLNZ_RS03830	95825.6	10833.1	0.113051	-3.14496	0.0257259	1	Down	yes	WP_011834725.1	sugar ABC transporter permease	malF	A2RJ90	integral component of membrane [GO:0016021]; plasma membrane [GO:0005886]; transmembrane transport [GO:0055085]	K15771	map02010:ABC transporters
LLNZ_RS04900	3326.56	368.265	0.110704	-3.17521	0.0251783	1	Down	yes		6-phospho-beta-glucosidase
LLNZ_RS02325	2217.28	242.1	0.109188	-3.19511	0.0246098	1	Down	yes	WP_011834498.1	beta-phosphoglucomutase	pgmB	A2RIG5	beta-phosphoglucomutase activity [GO:0008801]; hydrolase activity [GO:0016787]; magnesium ion binding [GO:0000287]; carbohydrate metabolic process [GO:0005975]	K01838	map00500:Starch and sucrose metabolism
LLNZ_RS07940	16819.4	1658.9	0.09863	-3.34183	0.0187653	1	Down	yes	WP_011835410.1	HrcA family transcriptional regulator	hrcA	P42370	DNA binding [GO:0003677]; regulation of transcription, DNA-templated [GO:0006355]; transcription, DNA-templated [GO:0006351]	K03705
LLNZ_RS04935	30.8849	2.5574	0.0828041	-3.59415	0.0406051	1	Down	yes	WP_011834908.1	MFS transporter		A2RJV4	integral component of membrane [GO:0016021]; transmembrane transport [GO:0055085]
LLNZ_RS03825	62858.5	3916.23	0.0623023	-4.00457	0.00610874	0.850472	Down	yes	WP_011834724.1	sugar ABC transporter permease	malG	A2RJ89	integral component of membrane [GO:0016021]; plasma membrane [GO:0005886]; transmembrane transport [GO:0055085]	K15772	map02010:ABC transporters
LLNZ_RS07480	59.1961	2.5574	0.0432021	-4.53275	0.0120875	1	Down	yes	WP_011835332.1	helicase	comFA	A2RL94	ATP binding [GO:0005524]; DNA binding [GO:0003677]; helicase activity [GO:0004386]	K02240
LLNZ_RS11190	14268.8	519.152	0.0363836	-4.78057	0.00157641	0.282177	Down	yes	WP_011835925.1	galactose-1-phosphate uridylyltransferase	galT	Q9S6S3	cytoplasm [GO:0005737]; UDP-glucose:hexose-1-phosphate uridylyltransferase activity [GO:0008108]; galactose metabolic process [GO:0006012]	K00965	map00052:Galactose metabolism;map00520:Amino sugar and nucleotide sugar metabolism;map04917:Prolactin signaling pathway
LLNZ_RS11195	17390.8	518.299	0.0298031	-5.06839	0.000934353	0.180115	Down	yes	WP_011835926.1	galactokinase	galK	Q9S6S2	cytoplasm [GO:0005737]; ATP binding [GO:0005524]; galactokinase activity [GO:0004335]; galactose binding [GO:0005534]; metal ion binding [GO:0046872]; galactose metabolic process [GO:0006012]	K00849	map00052:Galactose metabolism;map00520:Amino sugar and nucleotide sugar metabolism
LLNZ_RS11205	12419.6	338.429	0.0272496	-5.19762	0.000747072	0.156014	Down	yes	WP_011835928.1	MFS transporter	galP	A2RNB6	integral component of membrane [GO:0016021]; transporter activity [GO:0005215]; sodium ion transport [GO:0006814]	K16209
LLNZ_RS11200	15441.2	403.216	0.0261131	-5.25908	0.000663639	0.156014	Down	yes	WP_011835927.1	galactose mutarotase	galM	A2RNB5	aldose 1-epimerase activity [GO:0004034]; carbohydrate binding [GO:0030246]; hexose metabolic process [GO:0019318]	K01785	map00010:Glycolysis / Gluconeogenesis;map00052:Galactose metabolism
LLNZ_RS11265	41.1799	0.852466	0.020701	-5.59415	0.00787006	1	Down	yes	WP_011835937.1	terminase small subunit	ps519	A2RNC7	DNA packaging [GO:0006323]	K07474
LLNZ_RS07355	52.7617	0.852466	0.0161569	-5.95171	0.0117403	1	Down	yes	WP_011835309.1	ABC transporter ATP-binding protein		A2RL70	ATP binding [GO:0005524]; ATPase activity [GO:0016887]; peptide transport [GO:0015833]	K02031	map02024:Quorum sensing
LLNZ_RS00930	177.588	1.70493	0.00960048	-6.70268	0.000460561	0.128241	Down	yes	WP_011834264.1	Asp-tRNA(Asn)/Glu-tRNA(Gln) amidotransferase GatCAB subunit C	gatC	A2RHP4	ATP binding [GO:0005524]; ligase activity [GO:0016874]; regulation of translational fidelity [GO:0006450]; translation [GO:0006412]	K02435	map00970:Aminoacyl-tRNA biosynthesis
LLNZ_RS11340	553.355	1.70493	0.00308108	-8.34235	1.3432e-05	0.00561011	Down	yes	WP_011835950.1	hypothetical protein	ps505	A2RNE1
LLNZ_RS07900	9980.97	13.6394	0.00136655	-9.51525	2.88524e-07	0.000241014	Down	yes	WP_011835402.1	PTS fructose transporter subunit IIC	fruA	A2RLH5	integral component of membrane [GO:0016021]; plasma membrane [GO:0005886]; carbohydrate:proton symporter activity [GO:0005351]; D-glucosamine PTS permease activity [GO:0103111]; protein-N(PI)-phosphohistidine-fructose phosphotransferase system transporter activity [GO:0022877]; phosphoenolpyruvate-dependent sugar phosphotransferase system [GO:0009401]	K02768	map02060:Phosphotransferase system (PTS);map00051:Fructose and mannose metabolism
